# Supplementary material for: Exploring adults as support persons for improved pre-exposure prophylaxis for HIV use among select adolescents and young adults in the Deep South
Source: PLoS One. 2021 Mar 19;16(3):e0248858. doi: 10.1371/journal.pone.0248858 (PMC7978356; doi:10.1371/journal.pone.0248858)
Supplement: S1 Table — This contains all de-identified collected data. (XLSX) [file pone.0248858.s001.xlsx]

## Sheet: Sheet
Respondent ID	Location	AIDS is primarily a disease of white, gay men.	There is a cure for AIDS.	HIV is the virus that causes AIDS.	People who are HIV-positive don’t always get AIDS.	AIDS is a medical condition in which your body cannot fight off diseases.	A person who is HIV-positive has AIDS.	HIV/AIDS impacts black Americans more than any other racial/ethnic group.	A mother who is HIV-positive can infect her child through breast milk.	Latex condoms are more effective than natural skin condoms in preventing HIV.	A person with HIV can spread it to others even before they get AIDS.	Having a sexually transmitted disease can increase a person’s risk of getting HIV.	Using alcohol or drugs before or during sex can increase a person’s risk of getting HIV.	“Unprotected or unsafe sex” means… (there may be more than one correct answer)				Which of the following are ways that a person can get HIV? (there may be more than one correct answer)									Which of the following are ways that a person can reduce his/her risk of getting HIV?								There is a medication that is 95-99% effective in reducing a person’s chance of getting HIV should they be exposed to it.	Had you heard of PrEP before today?	If a teen were at high risk of becoming infected with HIV, do you think he/she should take this medication?	If a teen were prescribed PrEP, do you think he/she would be responsible in taking it as prescribed without the assistance of an adult?	If a teen asked for your support with taking PrEP, would you support them?	If you answered yes to Question 20, in what manner would you support them? Circle all that apply.				Taking an active role in my child’s health care is the most important factor in determining his/her health.	I am confident I can tell a doctor the concerns that I have about my child’s health, even when he or she does not ask.	I am confident that I can follow through on medical treatments I need to do for my child at home.	I have been able to help my child maintain the recommended lifestyle changes for his/her health.	I am confident I can figure out solutions when new situations arise with my child’s health.	I am confident that I can help my child maintain lifestyle changes, even during times of stress.
		Response	Response	Response	Response	Response	Response	Response	Response	Response	Response	Response	Response	Having sex with someone that you don’t know.	Having sex without using a condom/barrier.	Having multiple sex partners.	Having sex without using birth control (i.e., oral contraceptives).	Hugging someone with AIDS.	Sharing a needle to inject drugs with someone who is HIV-positive.	Having anal sex without using a condom.	Giving blood.	Using a dirty toilet seat.	Having oral sex without using a condom/barrier.	Sharing an eating utensil with someone who is HIV-positive.	Getting bitten by a mosquito that is carrying the virus.	Having vaginal sex without using a condom.	Withdrawing before ejaculation during sex without a condom/barrier.	Not swallowing the discharge during oral sex without a condom/barrier.	Using a condom/barrier during sex with a regular partner.	Having anal sex instead of vaginal sex.	Using a condom/barrier during sex with casual partners.	Having sex without a condom/barrier, but reducing the number of partners.	Having oral sex instead of vaginal sex.	Having sex only with women.	Response	Response	Response	Response	Response	Money to help pay for medications	Encouragement	Reminders to take medication	Rides to appointments	Response	Response	Response	Response	Response	Response
1	North Pavilion	False	False	True	True	True	False	False	True	False	True	True	True	Having sex with someone that you don’t know.	Having sex without using a condom/barrier.	Having multiple sex partners.	Having sex without using birth control (i.e., oral contraceptives).		Sharing a needle to inject drugs with someone who is HIV-positive.	Having anal sex without using a condom.			Having oral sex without using a condom/barrier.			Having vaginal sex without using a condom.			Using a condom/barrier during sex with a regular partner.		Using a condom/barrier during sex with casual partners.				True	Not sure	Yes	No	Yes		Encouragement	Reminders to take medication		Agree strongly	Agree	Agree strongly	Agree strongly	Agree	Agree
2	North Pavilion	False	False	True	True	True	False	True	True	True	True	True	True	Having sex with someone that you don’t know.	Having sex without using a condom/barrier.	Having multiple sex partners.			Sharing a needle to inject drugs with someone who is HIV-positive.	Having anal sex without using a condom.	Giving blood.		Having oral sex without using a condom/barrier.			Having vaginal sex without using a condom.			Using a condom/barrier during sex with a regular partner.		Using a condom/barrier during sex with casual partners.				False	No	Yes	No	Yes	Money to help pay for medications	Encouragement	Reminders to take medication	Rides to appointments	Agree strongly	Agree strongly	Agree strongly	Agree strongly	Agree strongly	Agree strongly
3	North Pavilion	False	True	True	True	False	False	False	True	False	False	True	False		Having sex without using a condom/barrier.				Sharing a needle to inject drugs with someone who is HIV-positive.	Having anal sex without using a condom.			Having oral sex without using a condom/barrier.			Having vaginal sex without using a condom.					Using a condom/barrier during sex with casual partners.				True	No	Yes	No	Yes		Encouragement	Reminders to take medication	Rides to appointments	Agree strongly	Agree	Agree	Agree	Agree	Agree
4	North Pavilion	False	False	True	True	True	False	True	False	True	True	True	False	Having sex with someone that you don’t know.	Having sex without using a condom/barrier.	Having multiple sex partners.	Having sex without using birth control (i.e., oral contraceptives).		Sharing a needle to inject drugs with someone who is HIV-positive.	Having anal sex without using a condom.			Having oral sex without using a condom/barrier.			Having vaginal sex without using a condom.			Using a condom/barrier during sex with a regular partner.		Using a condom/barrier during sex with casual partners.				True	Yes	Yes	Yes	Yes	Money to help pay for medications	Encouragement	Reminders to take medication	Rides to appointments	Agree strongly	Agree	Agree strongly	Agree strongly	Agree strongly	Agree strongly
5	North Pavilion	False	True	True	True	True	False	True	False	True	True	True	True	Having sex with someone that you don’t know.	Having sex without using a condom/barrier.	Having multiple sex partners.	Having sex without using birth control (i.e., oral contraceptives).		Sharing a needle to inject drugs with someone who is HIV-positive.	Having anal sex without using a condom.	Giving blood.		Having oral sex without using a condom/barrier.		Getting bitten by a mosquito that is carrying the virus.	Having vaginal sex without using a condom.			Using a condom/barrier during sex with a regular partner.		Using a condom/barrier during sex with casual partners.				True	No	Yes	Yes	Yes	Money to help pay for medications	Encouragement	Reminders to take medication	Rides to appointments	Agree strongly	Agree strongly	Agree strongly	Agree strongly	Agree strongly	Agree strongly
6	North Pavilion	False	False	True	True	True	True	True	False	True	True	True	False		Having sex without using a condom/barrier.				Sharing a needle to inject drugs with someone who is HIV-positive.	Having anal sex without using a condom.										Having anal sex instead of vaginal sex.		Having sex without a condom/barrier, but reducing the number of partners.		Having sex only with women.	False	No	Yes	No	No					Agree strongly	Agree strongly	Agree strongly	Agree strongly	Agree	Agree strongly
7	North Pavilion	False	False	True	True	True	False	True	False	False	False	False	False	Having sex with someone that you don’t know.	Having sex without using a condom/barrier.	Having multiple sex partners.			Sharing a needle to inject drugs with someone who is HIV-positive.	Having anal sex without using a condom.	Giving blood.					Having vaginal sex without using a condom.			Using a condom/barrier during sex with a regular partner.		Using a condom/barrier during sex with casual partners.				True	Yes	Yes	No	Yes	Money to help pay for medications	Encouragement	Reminders to take medication	Rides to appointments	Agree strongly	Agree strongly	Agree strongly	Agree strongly	Agree strongly	Agree strongly
8	North Pavilion	False	False	True	True	True	False	True	True	True	True	True	False		Having sex without using a condom/barrier.	Having multiple sex partners.	Having sex without using birth control (i.e., oral contraceptives).		Sharing a needle to inject drugs with someone who is HIV-positive.	Having anal sex without using a condom.	Giving blood.		Having oral sex without using a condom/barrier.			Having vaginal sex without using a condom.			Using a condom/barrier during sex with a regular partner.		Using a condom/barrier during sex with casual partners.				True	Yes	Yes	Yes	Yes	Money to help pay for medications	Encouragement	Reminders to take medication	Rides to appointments	Agree	Agree	Agree	Agree	Agree	Agree
9	North Pavilion	False	False	True	True	True	False	True	False	True	False	False	False			Having multiple sex partners.			Sharing a needle to inject drugs with someone who is HIV-positive.	Having anal sex without using a condom.	Giving blood.				Getting bitten by a mosquito that is carrying the virus.	Having vaginal sex without using a condom.				Having anal sex instead of vaginal sex.		Having sex without a condom/barrier, but reducing the number of partners.			False	Yes	Yes	Yes	Yes	Money to help pay for medications	Encouragement	Reminders to take medication	Rides to appointments	Agree	Agree	Agree	Agree	Agree	Agree
10	North Pavilion	False	False	True	True	True	False	True	False	True	True	True	False	Having sex with someone that you don’t know.	Having sex without using a condom/barrier.	Having multiple sex partners.			Sharing a needle to inject drugs with someone who is HIV-positive.	Having anal sex without using a condom.	Giving blood.		Having oral sex without using a condom/barrier.		Getting bitten by a mosquito that is carrying the virus.	Having vaginal sex without using a condom.			Using a condom/barrier during sex with a regular partner.		Using a condom/barrier during sex with casual partners.				False	No	Yes	Yes	Yes	Money to help pay for medications	Encouragement	Reminders to take medication	Rides to appointments	Agree strongly	Agree strongly	Agree strongly	Agree	Agree	Agree
11	North Pavilion	False	False	True	False	True	False	True	True	True	True	True	True	Having sex with someone that you don’t know.	Having sex without using a condom/barrier.	Having multiple sex partners.	Having sex without using birth control (i.e., oral contraceptives).		Sharing a needle to inject drugs with someone who is HIV-positive.	Having anal sex without using a condom.			Having oral sex without using a condom/barrier.			Having vaginal sex without using a condom.			Using a condom/barrier during sex with a regular partner.		Using a condom/barrier during sex with casual partners.				True	No	Yes	Yes	Yes	Money to help pay for medications		Reminders to take medication	Rides to appointments	Agree strongly	Agree strongly	Agree strongly	Agree	Agree	Agree
12	North Pavilion	True	True	False	True	True	True	True	False	True	False		False		Having sex without using a condom/barrier.				Sharing a needle to inject drugs with someone who is HIV-positive.				Having oral sex without using a condom/barrier.	Sharing an eating utensil with someone who is HIV-positive.		Having vaginal sex without using a condom.		Not swallowing the discharge during oral sex without a condom/barrier.		Having anal sex instead of vaginal sex.	Using a condom/barrier during sex with casual partners.		Having oral sex instead of vaginal sex.		False	No	No	Yes	Yes	Money to help pay for medications	Encouragement	Reminders to take medication		Agree strongly	Agree	Agree	Agree	Agree strongly	Agree strongly
13	North Pavilion	False	False	True	True	False	False	False	True	True	True	True	True	Having sex with someone that you don’t know.	Having sex without using a condom/barrier.	Having multiple sex partners.	Having sex without using birth control (i.e., oral contraceptives).		Sharing a needle to inject drugs with someone who is HIV-positive.	Having anal sex without using a condom.			Having oral sex without using a condom/barrier.						Using a condom/barrier during sex with a regular partner.		Using a condom/barrier during sex with casual partners.				False	No	Yes	Yes	Yes		Encouragement			Agree strongly	Agree	Agree	Agree	Agree	Agree
14	North Pavilion	False	False	True	True	True	False	True	False	True	True	False	True	Having sex with someone that you don’t know.	Having sex without using a condom/barrier.	Having multiple sex partners.			Sharing a needle to inject drugs with someone who is HIV-positive.	Having anal sex without using a condom.			Having oral sex without using a condom/barrier.			Having vaginal sex without using a condom.			Using a condom/barrier during sex with a regular partner.		Using a condom/barrier during sex with casual partners.	Having sex without a condom/barrier, but reducing the number of partners.			True	Yes	Yes	No	Yes	Money to help pay for medications	Encouragement	Reminders to take medication		Agree strongly	Agree	Agree	Agree	Agree	Agree
15	North Pavilion	False	False	True	False	True	True	True	False	False	True	True	False	Having sex with someone that you don’t know.	Having sex without using a condom/barrier.	Having multiple sex partners.			Sharing a needle to inject drugs with someone who is HIV-positive.	Having anal sex without using a condom.					Getting bitten by a mosquito that is carrying the virus.	Having vaginal sex without using a condom.			Using a condom/barrier during sex with a regular partner.						False	No	Yes	No	Yes	Money to help pay for medications	Encouragement	Reminders to take medication	Rides to appointments	Agree strongly	Agree strongly	Agree strongly	Agree strongly	Agree strongly	Agree
16	North Pavilion	False	False	False	True	True	False	True	True	True	True	False	False	Having sex with someone that you don’t know.	Having sex without using a condom/barrier.	Having multiple sex partners.			Sharing a needle to inject drugs with someone who is HIV-positive.	Having anal sex without using a condom.	Giving blood.		Having oral sex without using a condom/barrier.		Getting bitten by a mosquito that is carrying the virus.	Having vaginal sex without using a condom.			Using a condom/barrier during sex with a regular partner.		Using a condom/barrier during sex with casual partners.				False	No	Yes	No	Yes	Money to help pay for medications		Reminders to take medication	Rides to appointments	Agree strongly	Agree	Agree	Agree	Agree	Agree
17	North Pavilion	False	False	True	False	True	False	True	True	True	True	False	True	Having sex with someone that you don’t know.	Having sex without using a condom/barrier.	Having multiple sex partners.	Having sex without using birth control (i.e., oral contraceptives).		Sharing a needle to inject drugs with someone who is HIV-positive.	Having anal sex without using a condom.			Having oral sex without using a condom/barrier.			Having vaginal sex without using a condom.			Using a condom/barrier during sex with a regular partner.		Using a condom/barrier during sex with casual partners.				True	No	Yes	No	Yes	Money to help pay for medications	Encouragement	Reminders to take medication	Rides to appointments	Agree strongly	Agree strongly	Agree strongly	Agree strongly	Agree strongly	Agree strongly
18	North Pavilion	False	True	True	True	True	False	True	True	True	True	False	False	Having sex with someone that you don’t know.	Having sex without using a condom/barrier.				Sharing a needle to inject drugs with someone who is HIV-positive.	Having anal sex without using a condom.			Having oral sex without using a condom/barrier.		Getting bitten by a mosquito that is carrying the virus.	Having vaginal sex without using a condom.			Using a condom/barrier during sex with a regular partner.		Using a condom/barrier during sex with casual partners.				True	Yes	Yes	Yes	Yes	Money to help pay for medications	Encouragement	Reminders to take medication	Rides to appointments	Agree strongly	Agree strongly	Agree	Agree	Agree	Agree
19	North Pavilion	False	False	True	True	False	True	True	True	False	False	False	False	Having sex with someone that you don’t know.	Having sex without using a condom/barrier.	Having multiple sex partners.	Having sex without using birth control (i.e., oral contraceptives).		Sharing a needle to inject drugs with someone who is HIV-positive.	Having anal sex without using a condom.	Giving blood.		Having oral sex without using a condom/barrier.		Getting bitten by a mosquito that is carrying the virus.	Having vaginal sex without using a condom.			Using a condom/barrier during sex with a regular partner.						True	No	Yes	No	Yes	Money to help pay for medications	Encouragement	Reminders to take medication	Rides to appointments	Agree strongly	Agree strongly	Agree strongly	Agree strongly	Agree strongly	Agree strongly
20	North Pavilion	False	False	True	True	True	False	True	True	True	True	False	True	Having sex with someone that you don’t know.	Having sex without using a condom/barrier.	Having multiple sex partners.			Sharing a needle to inject drugs with someone who is HIV-positive.	Having anal sex without using a condom.			Having oral sex without using a condom/barrier.	Sharing an eating utensil with someone who is HIV-positive.		Having vaginal sex without using a condom.		Not swallowing the discharge during oral sex without a condom/barrier.	Using a condom/barrier during sex with a regular partner.		Using a condom/barrier during sex with casual partners.				False	No	Yes	Yes	Yes		Encouragement			Agree	Agree	Agree	Agree	Disagree	Agree
21	North Pavilion	False	False	True	False	True	False	True	True	True	True	False	False	Having sex with someone that you don’t know.	Having sex without using a condom/barrier.	Having multiple sex partners.	Having sex without using birth control (i.e., oral contraceptives).		Sharing a needle to inject drugs with someone who is HIV-positive.	Having anal sex without using a condom.			Having oral sex without using a condom/barrier.			Having vaginal sex without using a condom.			Using a condom/barrier during sex with a regular partner.		Using a condom/barrier during sex with casual partners.				True	Yes	Yes	No	Yes	Money to help pay for medications	Encouragement	Reminders to take medication	Rides to appointments	Agree strongly	Agree strongly	Agree strongly	Agree strongly	Agree strongly	Agree strongly
22	North Pavilion	False	False	True	True	True	False	True	True	False	True	True	False		Having sex without using a condom/barrier.	Having multiple sex partners.	Having sex without using birth control (i.e., oral contraceptives).		Sharing a needle to inject drugs with someone who is HIV-positive.	Having anal sex without using a condom.	Giving blood.	Using a dirty toilet seat.	Having oral sex without using a condom/barrier.	Sharing an eating utensil with someone who is HIV-positive.	Getting bitten by a mosquito that is carrying the virus.	Having vaginal sex without using a condom.			Using a condom/barrier during sex with a regular partner.		Using a condom/barrier during sex with casual partners.				True	No	Yes	Yes	Yes	Money to help pay for medications	Encouragement	Reminders to take medication	Rides to appointments	Agree strongly	Agree strongly	Agree strongly	Agree strongly	Agree strongly	Agree strongly
23	North Pavilion	False	False	True	True	True	False	True	False	True	True	True	True	Having sex with someone that you don’t know.	Having sex without using a condom/barrier.	Having multiple sex partners.	Having sex without using birth control (i.e., oral contraceptives).		Sharing a needle to inject drugs with someone who is HIV-positive.	Having anal sex without using a condom.	Giving blood.		Having oral sex without using a condom/barrier.	Sharing an eating utensil with someone who is HIV-positive.	Getting bitten by a mosquito that is carrying the virus.	Having vaginal sex without using a condom.			Using a condom/barrier during sex with a regular partner.		Using a condom/barrier during sex with casual partners.				False	No	Yes	No	Yes		Encouragement	Reminders to take medication	Rides to appointments	Agree strongly	Agree strongly	Agree strongly	Agree strongly	Agree strongly	Agree strongly
24	North Pavilion	False	True	True	True	True	False	True	True	True	True	True	False	Having sex with someone that you don’t know.	Having sex without using a condom/barrier.	Having multiple sex partners.			Sharing a needle to inject drugs with someone who is HIV-positive.		Giving blood.					Having vaginal sex without using a condom.			Using a condom/barrier during sex with a regular partner.		Using a condom/barrier during sex with casual partners.				True	Yes	Yes	No	Yes	Money to help pay for medications	Encouragement	Reminders to take medication	Rides to appointments	Agree	Agree	Agree	Agree	Agree	Agree
25	North Pavilion	False	False	True	True	True	False	False	True	False	True	False	False	Having sex with someone that you don’t know.	Having sex without using a condom/barrier.	Having multiple sex partners.			Sharing a needle to inject drugs with someone who is HIV-positive.	Having anal sex without using a condom.	Giving blood.		Having oral sex without using a condom/barrier.	Sharing an eating utensil with someone who is HIV-positive.	Getting bitten by a mosquito that is carrying the virus.	Having vaginal sex without using a condom.			Using a condom/barrier during sex with a regular partner.		Using a condom/barrier during sex with casual partners.				False	No	No	No	Yes	Money to help pay for medications	Encouragement	Reminders to take medication	Rides to appointments	Agree strongly	Agree strongly	Agree strongly	Agree strongly	Agree	Agree
26	North Pavilion	False	False	True	True	True	False	False	True	True	True	True	True		Having sex without using a condom/barrier.				Sharing a needle to inject drugs with someone who is HIV-positive.	Having anal sex without using a condom.			Having oral sex without using a condom/barrier.			Having vaginal sex without using a condom.			Using a condom/barrier during sex with a regular partner.		Using a condom/barrier during sex with casual partners.				False	No	Yes	No	Yes	Money to help pay for medications	Encouragement	Reminders to take medication	Rides to appointments	Agree strongly	Agree strongly	Agree strongly	Agree strongly	Agree strongly	Agree strongly
27	North Pavilion	False	False	True	True	True	False	True	True	True	True	True	True	Having sex with someone that you don’t know.	Having sex without using a condom/barrier.	Having multiple sex partners.	Having sex without using birth control (i.e., oral contraceptives).		Sharing a needle to inject drugs with someone who is HIV-positive.	Having anal sex without using a condom.			Having oral sex without using a condom/barrier.			Having vaginal sex without using a condom.			Using a condom/barrier during sex with a regular partner.		Using a condom/barrier during sex with casual partners.				False	No	Yes	No	Yes	Money to help pay for medications	Encouragement	Reminders to take medication	Rides to appointments	Agree strongly	Agree strongly	Agree strongly	Agree strongly	Agree strongly	Agree strongly
28	North Pavilion	False	False	True	True	False	False	True	True	True	True	True	False	Having sex with someone that you don’t know.	Having sex without using a condom/barrier.	Having multiple sex partners.	Having sex without using birth control (i.e., oral contraceptives).		Sharing a needle to inject drugs with someone who is HIV-positive.	Having anal sex without using a condom.			Having oral sex without using a condom/barrier.			Having vaginal sex without using a condom.			Using a condom/barrier during sex with a regular partner.		Using a condom/barrier during sex with casual partners.	Having sex without a condom/barrier, but reducing the number of partners.			True	No	Yes	Yes	Yes		Encouragement	Reminders to take medication		Agree strongly	Agree	Agree strongly	Agree strongly	Agree strongly	Agree strongly
29	North Pavilion	False	True	True	True	False	True	True	False	False	False	True	False	Having sex with someone that you don’t know.	Having sex without using a condom/barrier.	Having multiple sex partners.			Sharing a needle to inject drugs with someone who is HIV-positive.		Giving blood.										Using a condom/barrier during sex with casual partners.			Having sex only with women.	True	Yes	Yes	Yes	Yes		Encouragement	Reminders to take medication	Rides to appointments	Disagree strongly	Disagree strongly	Disagree strongly	Disagree	Disagree	Disagree strongly
30	North Pavilion	False	False	True	True	True	False	True	True	False	True	True	False	Having sex with someone that you don’t know.	Having sex without using a condom/barrier.	Having multiple sex partners.			Sharing a needle to inject drugs with someone who is HIV-positive.	Having anal sex without using a condom.			Having oral sex without using a condom/barrier.		Getting bitten by a mosquito that is carrying the virus.	Having vaginal sex without using a condom.			Using a condom/barrier during sex with a regular partner.		Using a condom/barrier during sex with casual partners.				True	Yes	Yes	No	Yes	Money to help pay for medications	Encouragement	Reminders to take medication	Rides to appointments	Agree	Disagree	Agree	Disagree	Disagree	Disagree
31	North Pavilion	False	False	True	True	True	False	True	True	True	True	True	True	Having sex with someone that you don’t know.	Having sex without using a condom/barrier.	Having multiple sex partners.			Sharing a needle to inject drugs with someone who is HIV-positive.	Having anal sex without using a condom.				Sharing an eating utensil with someone who is HIV-positive.	Getting bitten by a mosquito that is carrying the virus.	Having vaginal sex without using a condom.	Withdrawing before ejaculation during sex without a condom/barrier.		Using a condom/barrier during sex with a regular partner.						True	No	Yes	No	Yes	Money to help pay for medications	Encouragement	Reminders to take medication	Rides to appointments	Agree strongly	Agree strongly	Agree strongly	Agree strongly	Agree strongly	Agree strongly
32	North Pavilion	False	False	True	True	True	True	False	True	False	False	False	False	Having sex with someone that you don’t know.	Having sex without using a condom/barrier.	Having multiple sex partners.			Sharing a needle to inject drugs with someone who is HIV-positive.	Having anal sex without using a condom.			Having oral sex without using a condom/barrier.			Having vaginal sex without using a condom.					Using a condom/barrier during sex with casual partners.					No	Yes	Yes	Yes	Money to help pay for medications	Encouragement	Reminders to take medication	Rides to appointments	Agree strongly	Agree strongly	Agree strongly	Agree strongly	Agree strongly	Agree strongly
33	North Pavilion	False	False	True	True	True	False	True	True	True	True	True	True	Having sex with someone that you don’t know.	Having sex without using a condom/barrier.	Having multiple sex partners.	Having sex without using birth control (i.e., oral contraceptives).		Sharing a needle to inject drugs with someone who is HIV-positive.	Having anal sex without using a condom.			Having oral sex without using a condom/barrier.	Sharing an eating utensil with someone who is HIV-positive.		Having vaginal sex without using a condom.			Using a condom/barrier during sex with a regular partner.		Using a condom/barrier during sex with casual partners.				True	No	Yes	Yes	Yes		Encouragement	Reminders to take medication		Agree strongly	Agree strongly	Agree strongly	Agree strongly	Agree	Agree strongly
34	North Pavilion	False	False	True	True	True	False	False	True	False	True	False	False	Having sex with someone that you don’t know.	Having sex without using a condom/barrier.	Having multiple sex partners.	Having sex without using birth control (i.e., oral contraceptives).		Sharing a needle to inject drugs with someone who is HIV-positive.		Giving blood.				Getting bitten by a mosquito that is carrying the virus.				Using a condom/barrier during sex with a regular partner.		Using a condom/barrier during sex with casual partners.				False	No	Yes	Yes	Yes	Money to help pay for medications	Encouragement	Reminders to take medication	Rides to appointments	Agree strongly	Agree strongly	Agree strongly	Agree strongly	Agree	Agree
35	North Pavilion	False	False	True	True	True	True	False	True	True	True	True	True	Having sex with someone that you don’t know.	Having sex without using a condom/barrier.	Having multiple sex partners.	Having sex without using birth control (i.e., oral contraceptives).		Sharing a needle to inject drugs with someone who is HIV-positive.	Having anal sex without using a condom.			Having oral sex without using a condom/barrier.			Having vaginal sex without using a condom.					Using a condom/barrier during sex with casual partners.				True	No	Yes	No	Yes		Encouragement	Reminders to take medication	Rides to appointments	Agree strongly	Agree strongly	Agree strongly	Agree strongly	Agree strongly	Agree strongly
36	North Pavilion	False	True	True	True	True	True	False	True	True	True	True	False	Having sex with someone that you don’t know.	Having sex without using a condom/barrier.	Having multiple sex partners.	Having sex without using birth control (i.e., oral contraceptives).		Sharing a needle to inject drugs with someone who is HIV-positive.		Giving blood.		Having oral sex without using a condom/barrier.						Using a condom/barrier during sex with a regular partner.						True	Yes	Yes	Yes	Yes	Money to help pay for medications	Encouragement	Reminders to take medication	Rides to appointments	Agree strongly	Agree strongly	Agree strongly	Agree strongly	Agree strongly	Agree
37	North Pavilion	False	False	True	True	True	True	True	False	True	True	False	False		Having sex without using a condom/barrier.				Sharing a needle to inject drugs with someone who is HIV-positive.	Having anal sex without using a condom.						Having vaginal sex without using a condom.			Using a condom/barrier during sex with a regular partner.		Using a condom/barrier during sex with casual partners.		Having oral sex instead of vaginal sex.		True	No	Yes	Yes	Yes	Money to help pay for medications	Encouragement	Reminders to take medication	Rides to appointments	Agree strongly	Agree strongly	Agree strongly	Agree strongly	Agree strongly	Agree strongly
38	North Pavilion	False	False	True	True	True	False	False	False	True	True	False	False	Having sex with someone that you don’t know.	Having sex without using a condom/barrier.	Having multiple sex partners.	Having sex without using birth control (i.e., oral contraceptives).		Sharing a needle to inject drugs with someone who is HIV-positive.	Having anal sex without using a condom.			Having oral sex without using a condom/barrier.			Having vaginal sex without using a condom.			Using a condom/barrier during sex with a regular partner.		Using a condom/barrier during sex with casual partners.	Having sex without a condom/barrier, but reducing the number of partners.			True	Yes	Yes	No	Yes	Money to help pay for medications		Reminders to take medication	Rides to appointments	Agree strongly	Agree	Agree	Agree	Agree	Agree
39	North Pavilion	False	False	True	True	False	False	True	False	True	True	True	True	Having sex with someone that you don’t know.	Having sex without using a condom/barrier.	Having multiple sex partners.			Sharing a needle to inject drugs with someone who is HIV-positive.	Having anal sex without using a condom.			Having oral sex without using a condom/barrier.			Having vaginal sex without using a condom.			Using a condom/barrier during sex with a regular partner.		Using a condom/barrier during sex with casual partners.				True	No	Yes	Yes	Yes	Money to help pay for medications	Encouragement	Reminders to take medication	Rides to appointments	Agree strongly	Agree strongly	Agree strongly	Agree strongly	Agree strongly	Agree strongly
40	North Pavilion	False	False	True	True	True	False	True	False	True	True	True	False	Having sex with someone that you don’t know.	Having sex without using a condom/barrier.	Having multiple sex partners.			Sharing a needle to inject drugs with someone who is HIV-positive.	Having anal sex without using a condom.			Having oral sex without using a condom/barrier.			Having vaginal sex without using a condom.			Using a condom/barrier during sex with a regular partner.		Using a condom/barrier during sex with casual partners.			Having sex only with women.	True	Not sure	Yes	No	Yes	Money to help pay for medications	Encouragement	Reminders to take medication	Rides to appointments	Agree strongly	Agree strongly	Agree strongly	Agree	Agree	Agree
41	North Pavilion	False	False	True	True	True	False	True	True	True	True	False	True	Having sex with someone that you don’t know.	Having sex without using a condom/barrier.	Having multiple sex partners.			Sharing a needle to inject drugs with someone who is HIV-positive.	Having anal sex without using a condom.	Giving blood.		Having oral sex without using a condom/barrier.	Sharing an eating utensil with someone who is HIV-positive.		Having vaginal sex without using a condom.			Using a condom/barrier during sex with a regular partner.		Using a condom/barrier during sex with casual partners.				False	Not sure	Yes	Yes	Yes		Encouragement	Reminders to take medication		Agree strongly	Agree strongly	Agree strongly	Agree strongly	Agree strongly	Agree strongly
42	North Pavilion	False	True	True	False	True	False	True	True	False	False	False	False			Having multiple sex partners.			Sharing a needle to inject drugs with someone who is HIV-positive.														Having oral sex instead of vaginal sex.		False	Yes	Yes	Yes	Yes		Encouragement			Agree	Agree	Agree	Agree	Agree	Agree
43	North Pavilion	False	False	True	True	True	False	False	True	False	True	False	False	Having sex with someone that you don’t know.	Having sex without using a condom/barrier.	Having multiple sex partners.			Sharing a needle to inject drugs with someone who is HIV-positive.	Having anal sex without using a condom.			Having oral sex without using a condom/barrier.		Getting bitten by a mosquito that is carrying the virus.	Having vaginal sex without using a condom.			Using a condom/barrier during sex with a regular partner.		Using a condom/barrier during sex with casual partners.				False	No	Yes	Yes	Yes	Money to help pay for medications	Encouragement	Reminders to take medication	Rides to appointments	Agree	Agree	Agree	Agree	Agree	Agree
44	North Pavilion	False	False	True	True	True	False	False	True	True	True	False	False	Having sex with someone that you don’t know.	Having sex without using a condom/barrier.	Having multiple sex partners.			Sharing a needle to inject drugs with someone who is HIV-positive.	Having anal sex without using a condom.			Having oral sex without using a condom/barrier.			Having vaginal sex without using a condom.			Using a condom/barrier during sex with a regular partner.						False	No		Yes	Yes	Money to help pay for medications	Encouragement	Reminders to take medication	Rides to appointments	Agree	Agree	Agree	Agree	Agree	Agree
45	North Pavilion	False	True	True	True	True	False	True	False	False	False	True	False	Having sex with someone that you don’t know.	Having sex without using a condom/barrier.	Having multiple sex partners.			Sharing a needle to inject drugs with someone who is HIV-positive.	Having anal sex without using a condom.	Giving blood.					Having vaginal sex without using a condom.			Using a condom/barrier during sex with a regular partner.		Using a condom/barrier during sex with casual partners.				False	Yes	Yes	Yes	Yes		Encouragement	Reminders to take medication	Rides to appointments	Agree strongly	Agree	Agree	Agree	Agree	Agree
46	North Pavilion	False	False	True	True	True	False	False	True	True	False	True	False	Having sex with someone that you don’t know.							Giving blood.								Using a condom/barrier during sex with a regular partner.						True	Yes	Yes	Yes	Yes		Encouragement					Disagree	Disagree	Agree	Disagree
47	North Pavilion	False	True	True	True	False	False	True	True	False	True	True	True		Having sex without using a condom/barrier.				Sharing a needle to inject drugs with someone who is HIV-positive.	Having anal sex without using a condom.	Giving blood.		Having oral sex without using a condom/barrier.			Having vaginal sex without using a condom.			Using a condom/barrier during sex with a regular partner.		Using a condom/barrier during sex with casual partners.				True	Yes	Yes	No	Yes	Money to help pay for medications	Encouragement	Reminders to take medication	Rides to appointments	Agree strongly	Agree strongly	Agree	Agree	Agree	Agree
48	North Pavilion	False	False	True	True	True	False	True	True	True	True	False	False	Having sex with someone that you don’t know.	Having sex without using a condom/barrier.	Having multiple sex partners.			Sharing a needle to inject drugs with someone who is HIV-positive.	Having anal sex without using a condom.			Having oral sex without using a condom/barrier.			Having vaginal sex without using a condom.			Using a condom/barrier during sex with a regular partner.		Using a condom/barrier during sex with casual partners.				True	Yes	Yes	Yes	Yes				Rides to appointments	Agree	Agree	Agree	Agree	Agree	Agree
49	North Pavilion	False	False	True	True	True	False	True	True	False	True	True	True	Having sex with someone that you don’t know.	Having sex without using a condom/barrier.	Having multiple sex partners.	Having sex without using birth control (i.e., oral contraceptives).		Sharing a needle to inject drugs with someone who is HIV-positive.	Having anal sex without using a condom.		Using a dirty toilet seat.	Having oral sex without using a condom/barrier.	Sharing an eating utensil with someone who is HIV-positive.	Getting bitten by a mosquito that is carrying the virus.	Having vaginal sex without using a condom.					Using a condom/barrier during sex with casual partners.				False	Yes	Yes	No	Yes	Money to help pay for medications	Encouragement	Reminders to take medication	Rides to appointments	Agree strongly	Agree strongly	Agree strongly	Agree strongly	Agree strongly	Agree strongly
50	North Pavilion	True	True	True	True	True	True	True	True	True	True	True	True	Having sex with someone that you don’t know.	Having sex without using a condom/barrier.			Hugging someone with AIDS.	Sharing a needle to inject drugs with someone who is HIV-positive.	Having anal sex without using a condom.	Giving blood.	Using a dirty toilet seat.	Having oral sex without using a condom/barrier.	Sharing an eating utensil with someone who is HIV-positive.	Getting bitten by a mosquito that is carrying the virus.	Having vaginal sex without using a condom.	Withdrawing before ejaculation during sex without a condom/barrier.		Using a condom/barrier during sex with a regular partner.		Using a condom/barrier during sex with casual partners.	Having sex without a condom/barrier, but reducing the number of partners.	Having oral sex instead of vaginal sex.	Having sex only with women.	False	Not sure	Yes	No	Yes	Money to help pay for medications				Agree strongly	Agree strongly	Agree strongly	Agree strongly	Agree strongly	Agree strongly
51	AHC	False	False	True	True	True	False	False	True	True	True	False	False		Having sex without using a condom/barrier.				Sharing a needle to inject drugs with someone who is HIV-positive.	Having anal sex without using a condom.			Having oral sex without using a condom/barrier.		Getting bitten by a mosquito that is carrying the virus.	Having vaginal sex without using a condom.					Using a condom/barrier during sex with casual partners.				True	Yes	Yes	Yes	Yes	Money to help pay for medications	Encouragement	Reminders to take medication	Rides to appointments	Agree strongly	Agree	Agree strongly	Agree strongly	Agree strongly	Agree strongly
52	AHC	False	False	True	True	True	False	False	True	True	True	True	False		Having sex without using a condom/barrier.	Having multiple sex partners.			Sharing a needle to inject drugs with someone who is HIV-positive.	Having anal sex without using a condom.	Giving blood.		Having oral sex without using a condom/barrier.			Having vaginal sex without using a condom.			Using a condom/barrier during sex with a regular partner.		Using a condom/barrier during sex with casual partners.				True	Yes	Yes	No	Yes		Encouragement	Reminders to take medication	Rides to appointments	Agree	Agree	Agree	Agree strongly	Disagree	Agree
53	AHC	False	False	True	True	False	False	True	True	True	True	True	True	Having sex with someone that you don’t know.	Having sex without using a condom/barrier.				Sharing a needle to inject drugs with someone who is HIV-positive.	Having anal sex without using a condom.			Having oral sex without using a condom/barrier.			Having vaginal sex without using a condom.			Using a condom/barrier during sex with a regular partner.		Using a condom/barrier during sex with casual partners.				True	Yes	Yes	Yes	Yes	Money to help pay for medications	Encouragement	Reminders to take medication	Rides to appointments	Agree	Agree	Agree	Agree	Agree	Agree
54	AHC	False	False	True	True	True	False	False	True	True	True	True	True	Having sex with someone that you don’t know.	Having sex without using a condom/barrier.	Having multiple sex partners.	Having sex without using birth control (i.e., oral contraceptives).		Sharing a needle to inject drugs with someone who is HIV-positive.	Having anal sex without using a condom.			Having oral sex without using a condom/barrier.			Having vaginal sex without using a condom.			Using a condom/barrier during sex with a regular partner.		Using a condom/barrier during sex with casual partners.				True	Not sure	Yes	No	Yes	Money to help pay for medications	Encouragement	Reminders to take medication	Rides to appointments	Agree strongly	Agree strongly	Agree strongly	Agree strongly	Agree strongly	Agree strongly
55	AHC	False	False	True	True	True	False	True	True	True	True	True	False		Having sex without using a condom/barrier.				Sharing a needle to inject drugs with someone who is HIV-positive.	Having anal sex without using a condom.			Having oral sex without using a condom/barrier.			Having vaginal sex without using a condom.			Using a condom/barrier during sex with a regular partner.		Using a condom/barrier during sex with casual partners.				False	No	Yes	Yes	Yes	Money to help pay for medications	Encouragement	Reminders to take medication	Rides to appointments	Agree	Agree	Agree strongly	Agree	Agree	Agree
56	AHC	False	False	True	True	True	False	True	True	True	True	False	False	Having sex with someone that you don’t know.	Having sex without using a condom/barrier.	Having multiple sex partners.	Having sex without using birth control (i.e., oral contraceptives).		Sharing a needle to inject drugs with someone who is HIV-positive.	Having anal sex without using a condom.			Having oral sex without using a condom/barrier.	Sharing an eating utensil with someone who is HIV-positive.	Getting bitten by a mosquito that is carrying the virus.	Having vaginal sex without using a condom.			Using a condom/barrier during sex with a regular partner.		Using a condom/barrier during sex with casual partners.				False	No	Yes	No	Yes	Money to help pay for medications	Encouragement	Reminders to take medication	Rides to appointments	Agree	Agree	Agree	Agree	Agree	Agree
57	AHC														Having sex without using a condom/barrier.				Sharing a needle to inject drugs with someone who is HIV-positive.	Having anal sex without using a condom.						Having vaginal sex without using a condom.					Using a condom/barrier during sex with casual partners.				False	No	No	Yes	Yes		Encouragement			Agree strongly	Agree	Agree	Agree	Agree	Agree
58	AHC	False	False	True	False	True	False	False	True	True	True	True	True		Having sex without using a condom/barrier.				Sharing a needle to inject drugs with someone who is HIV-positive.	Having anal sex without using a condom.	Giving blood.		Having oral sex without using a condom/barrier.			Having vaginal sex without using a condom.			Using a condom/barrier during sex with a regular partner.		Using a condom/barrier during sex with casual partners.				True	No	Yes	No	Yes		Encouragement	Reminders to take medication		Agree strongly	Agree strongly	Agree strongly	Agree strongly	Agree strongly	Agree strongly
59	AHC			True	False	True	True	False	False	True	True	False	True	Having sex with someone that you don’t know.	Having sex without using a condom/barrier.	Having multiple sex partners.	Having sex without using birth control (i.e., oral contraceptives).		Sharing a needle to inject drugs with someone who is HIV-positive.				Having oral sex without using a condom/barrier.	Sharing an eating utensil with someone who is HIV-positive.	Getting bitten by a mosquito that is carrying the virus.		Withdrawing before ejaculation during sex without a condom/barrier.	Not swallowing the discharge during oral sex without a condom/barrier.	Using a condom/barrier during sex with a regular partner.		Using a condom/barrier during sex with casual partners.				False	No	Yes	No	Yes		Encouragement			Agree strongly	Agree strongly	Agree strongly	Agree strongly	Agree	Agree
60	AHC	False	False	True	True	True	False	False	True	True	True	True	False		Having sex without using a condom/barrier.		Having sex without using birth control (i.e., oral contraceptives).		Sharing a needle to inject drugs with someone who is HIV-positive.	Having anal sex without using a condom.			Having oral sex without using a condom/barrier.	Sharing an eating utensil with someone who is HIV-positive.		Having vaginal sex without using a condom.			Using a condom/barrier during sex with a regular partner.		Using a condom/barrier during sex with casual partners.				False	No	Yes	No	Yes		Encouragement	Reminders to take medication	Rides to appointments	Agree	Agree	Agree	Agree strongly	Agree	Agree
61	AHC	True	False	True	True	True	False	False	False	False	True	True	False	Having sex with someone that you don’t know.	Having sex without using a condom/barrier.	Having multiple sex partners.			Sharing a needle to inject drugs with someone who is HIV-positive.	Having anal sex without using a condom.			Having oral sex without using a condom/barrier.		Getting bitten by a mosquito that is carrying the virus.	Having vaginal sex without using a condom.			Using a condom/barrier during sex with a regular partner.		Using a condom/barrier during sex with casual partners.				False	No	Yes	Yes	Yes		Encouragement	Reminders to take medication		Agree strongly	Agree strongly	Agree strongly	Agree strongly	Agree strongly	Agree strongly
62	AHC	False	False	True	True	True	False	True	True	True	True	True		Having sex with someone that you don’t know.	Having sex without using a condom/barrier.	Having multiple sex partners.	Having sex without using birth control (i.e., oral contraceptives).		Sharing a needle to inject drugs with someone who is HIV-positive.	Having anal sex without using a condom.	Giving blood.		Having oral sex without using a condom/barrier.		Getting bitten by a mosquito that is carrying the virus.	Having vaginal sex without using a condom.			Using a condom/barrier during sex with a regular partner.		Using a condom/barrier during sex with casual partners.				False	No	Yes	Yes	Yes	Money to help pay for medications	Encouragement	Reminders to take medication	Rides to appointments	Agree strongly	Agree strongly	Agree strongly	Agree strongly	Agree strongly	Agree strongly
63	AHC	False	False	True	True	True	False	True	True	True	True	True	True	Having sex with someone that you don’t know.	Having sex without using a condom/barrier.	Having multiple sex partners.	Having sex without using birth control (i.e., oral contraceptives).		Sharing a needle to inject drugs with someone who is HIV-positive.	Having anal sex without using a condom.			Having oral sex without using a condom/barrier.			Having vaginal sex without using a condom.					Using a condom/barrier during sex with casual partners.				False	Yes	Yes	Yes	Yes		Encouragement	Reminders to take medication	Rides to appointments	Agree strongly	Agree strongly	Agree strongly	Agree strongly	Agree strongly	Agree strongly
64	AHC	False	False	False	True	True	False	False	True	False	True	False	False	Having sex with someone that you don’t know.	Having sex without using a condom/barrier.	Having multiple sex partners.	Having sex without using birth control (i.e., oral contraceptives).		Sharing a needle to inject drugs with someone who is HIV-positive.	Having anal sex without using a condom.			Having oral sex without using a condom/barrier.	Sharing an eating utensil with someone who is HIV-positive.	Getting bitten by a mosquito that is carrying the virus.	Having vaginal sex without using a condom.			Using a condom/barrier during sex with a regular partner.		Using a condom/barrier during sex with casual partners.				True	Yes	Yes	No	Yes	Money to help pay for medications	Encouragement	Reminders to take medication	Rides to appointments	Agree strongly	Agree strongly	Agree strongly	Agree strongly	Agree	Agree strongly
65	AHC	True	False	True	True	True	False	True	True	True	True	False	False	Having sex with someone that you don’t know.	Having sex without using a condom/barrier.	Having multiple sex partners.	Having sex without using birth control (i.e., oral contraceptives).		Sharing a needle to inject drugs with someone who is HIV-positive.	Having anal sex without using a condom.	Giving blood.	Using a dirty toilet seat.	Having oral sex without using a condom/barrier.	Sharing an eating utensil with someone who is HIV-positive.		Having vaginal sex without using a condom.			Using a condom/barrier during sex with a regular partner.		Using a condom/barrier during sex with casual partners.				True	No	Yes	No	Yes	Money to help pay for medications	Encouragement	Reminders to take medication	Rides to appointments	Agree strongly	Agree	Agree strongly	Agree strongly	Agree strongly	Agree strongly
66	AHC	False	False	True	True	False	False	True	False	True	True	True	False	Having sex with someone that you don’t know.	Having sex without using a condom/barrier.	Having multiple sex partners.	Having sex without using birth control (i.e., oral contraceptives).		Sharing a needle to inject drugs with someone who is HIV-positive.	Having anal sex without using a condom.			Having oral sex without using a condom/barrier.			Having vaginal sex without using a condom.			Using a condom/barrier during sex with a regular partner.		Using a condom/barrier during sex with casual partners.				False	No	Yes	Yes	Yes	Money to help pay for medications	Encouragement	Reminders to take medication	Rides to appointments	Agree strongly	Agree	Agree strongly	Agree strongly	Agree strongly	Agree
67	AHC	False	False	True	False	True	False	False	False	True	True	False	False	Having sex with someone that you don’t know.	Having sex without using a condom/barrier.	Having multiple sex partners.			Sharing a needle to inject drugs with someone who is HIV-positive.	Having anal sex without using a condom.						Having vaginal sex without using a condom.					Using a condom/barrier during sex with casual partners.				False	No	Yes	No	Yes		Encouragement	Reminders to take medication		Agree	Agree	Agree strongly	Agree	Agree	Agree
68	AHC	True	False	True	True	True	False	True	True	False	True	True	True	Having sex with someone that you don’t know.	Having sex without using a condom/barrier.	Having multiple sex partners.			Sharing a needle to inject drugs with someone who is HIV-positive.	Having anal sex without using a condom.			Having oral sex without using a condom/barrier.	Sharing an eating utensil with someone who is HIV-positive.		Having vaginal sex without using a condom.			Using a condom/barrier during sex with a regular partner.		Using a condom/barrier during sex with casual partners.				False	No	Yes	Yes	Yes	Money to help pay for medications	Encouragement	Reminders to take medication	Rides to appointments	Agree strongly	Agree strongly	Agree strongly	Agree strongly	Agree strongly	Agree strongly
69	AHC	False	False	True	True	True	False	True	False	False	True	True	True	Having sex with someone that you don’t know.	Having sex without using a condom/barrier.	Having multiple sex partners.	Having sex without using birth control (i.e., oral contraceptives).		Sharing a needle to inject drugs with someone who is HIV-positive.	Having anal sex without using a condom.			Having oral sex without using a condom/barrier.		Getting bitten by a mosquito that is carrying the virus.	Having vaginal sex without using a condom.			Using a condom/barrier during sex with a regular partner.		Using a condom/barrier during sex with casual partners.				False	Yes	Yes	No	Yes	Money to help pay for medications	Encouragement	Reminders to take medication	Rides to appointments	Agree strongly	Agree strongly	Agree strongly	Agree strongly	Agree strongly	Agree strongly
70	AHC	False	False	True	True	True	False	True	True	False	True	False	False	Having sex with someone that you don’t know.	Having sex without using a condom/barrier.	Having multiple sex partners.	Having sex without using birth control (i.e., oral contraceptives).		Sharing a needle to inject drugs with someone who is HIV-positive.	Having anal sex without using a condom.			Having oral sex without using a condom/barrier.			Having vaginal sex without using a condom.			Using a condom/barrier during sex with a regular partner.		Using a condom/barrier during sex with casual partners.				True	Not sure	Yes	No	Yes		Encouragement			Agree strongly	Agree strongly	Agree strongly	Agree	Agree strongly	Agree
71	AHC	False	False	True	True	True	False	False	True	True	True	False	False	Having sex with someone that you don’t know.	Having sex without using a condom/barrier.	Having multiple sex partners.	Having sex without using birth control (i.e., oral contraceptives).		Sharing a needle to inject drugs with someone who is HIV-positive.	Having anal sex without using a condom.	Giving blood.		Having oral sex without using a condom/barrier.		Getting bitten by a mosquito that is carrying the virus.	Having vaginal sex without using a condom.			Using a condom/barrier during sex with a regular partner.		Using a condom/barrier during sex with casual partners.				True	No	Yes	No	Yes	Money to help pay for medications	Encouragement	Reminders to take medication	Rides to appointments	Agree strongly	Agree strongly	Agree	Agree	Agree	Agree
72	AHC	False	False	False	False	True	False	True	True	False	True	True	False	Having sex with someone that you don’t know.	Having sex without using a condom/barrier.	Having multiple sex partners.			Sharing a needle to inject drugs with someone who is HIV-positive.	Having anal sex without using a condom.						Having vaginal sex without using a condom.			Using a condom/barrier during sex with a regular partner.		Using a condom/barrier during sex with casual partners.				True	Yes	Yes	Yes	Yes		Encouragement	Reminders to take medication	Rides to appointments	Agree strongly	Agree strongly	Agree strongly	Agree strongly	Agree strongly	Agree strongly
73	AHC	False	False	True	True	True	False	True	True	False	True	False	False			Having multiple sex partners.			Sharing a needle to inject drugs with someone who is HIV-positive.													Having sex without a condom/barrier, but reducing the number of partners.			True	Not sure	Yes	No	Yes			Reminders to take medication		Agree	Agree	Agree	Agree	Agree	Agree
74	AHC	True	False	True	True	False	False	False	True	True	False	False	True	Having sex with someone that you don’t know.	Having sex without using a condom/barrier.	Having multiple sex partners.			Sharing a needle to inject drugs with someone who is HIV-positive.	Having anal sex without using a condom.	Giving blood.		Having oral sex without using a condom/barrier.			Having vaginal sex without using a condom.			Using a condom/barrier during sex with a regular partner.		Using a condom/barrier during sex with casual partners.				False	No	Yes	No	Yes	Money to help pay for medications	Encouragement	Reminders to take medication	Rides to appointments	Agree strongly	Agree strongly	Agree strongly	Agree strongly	Agree strongly	Agree strongly
75	AHC	False	True	True	True	True	False	False	False	True	True	True	True	Having sex with someone that you don’t know.	Having sex without using a condom/barrier.	Having multiple sex partners.			Sharing a needle to inject drugs with someone who is HIV-positive.	Having anal sex without using a condom.						Having vaginal sex without using a condom.			Using a condom/barrier during sex with a regular partner.		Using a condom/barrier during sex with casual partners.				False	No	Yes	No	Yes		Encouragement	Reminders to take medication		Agree	Agree strongly	Agree strongly	Agree strongly	Agree strongly	Agree strongly
76	AHC	False	False	True	True	True	False	False	True	True	True	True	False		Having sex without using a condom/barrier.				Sharing a needle to inject drugs with someone who is HIV-positive.	Having anal sex without using a condom.			Having oral sex without using a condom/barrier.			Having vaginal sex without using a condom.	Withdrawing before ejaculation during sex without a condom/barrier.	Not swallowing the discharge during oral sex without a condom/barrier.	Using a condom/barrier during sex with a regular partner.		Using a condom/barrier during sex with casual partners.	Having sex without a condom/barrier, but reducing the number of partners.			False	No	Yes	No	Yes		Encouragement	Reminders to take medication		Agree strongly	Agree strongly	Agree strongly	Agree strongly	Agree strongly	Agree
77	AHC	False	False	True	False	True	True	True	True	True	False	True	True	Having sex with someone that you don’t know.	Having sex without using a condom/barrier.	Having multiple sex partners.	Having sex without using birth control (i.e., oral contraceptives).		Sharing a needle to inject drugs with someone who is HIV-positive.	Having anal sex without using a condom.	Giving blood.		Having oral sex without using a condom/barrier.		Getting bitten by a mosquito that is carrying the virus.	Having vaginal sex without using a condom.			Using a condom/barrier during sex with a regular partner.		Using a condom/barrier during sex with casual partners.				True	Yes	Yes	No	Yes	Money to help pay for medications	Encouragement	Reminders to take medication	Rides to appointments	Agree strongly	Agree strongly	Agree strongly	Agree strongly	Agree strongly	Agree strongly
78	AHC	False	False	True	True	True	False	False	False	True	True	False	False		Having sex without using a condom/barrier.				Sharing a needle to inject drugs with someone who is HIV-positive.	Having anal sex without using a condom.						Having vaginal sex without using a condom.			Using a condom/barrier during sex with a regular partner.		Using a condom/barrier during sex with casual partners.				True	No	Yes	No	Yes			Reminders to take medication		Agree	Agree	Agree	Agree	Agree	Agree
79	AHC		True	True	False	False	True	True	True	True	False	False	True			Having multiple sex partners.					Giving blood.									Having anal sex instead of vaginal sex.	Using a condom/barrier during sex with casual partners.	Having sex without a condom/barrier, but reducing the number of partners.			True	Not sure	Yes	No	No			Reminders to take medication		Disagree	Agree	Disagree	Agree	Disagree	Disagree
80	AHC	False	False	True	False	True	False	True	False	False	True	True	True		Having sex without using a condom/barrier.		Having sex without using birth control (i.e., oral contraceptives).		Sharing a needle to inject drugs with someone who is HIV-positive.	Having anal sex without using a condom.			Having oral sex without using a condom/barrier.		Getting bitten by a mosquito that is carrying the virus.	Having vaginal sex without using a condom.			Using a condom/barrier during sex with a regular partner.		Using a condom/barrier during sex with casual partners.				False	No	Yes	Yes	Yes		Encouragement	Reminders to take medication	Rides to appointments	Agree strongly	Agree strongly	Agree strongly	Agree	Agree	Agree
81	AHC	False	False	True	True	True	False	False	False	False	True	False	True	Having sex with someone that you don’t know.	Having sex without using a condom/barrier.	Having multiple sex partners.	Having sex without using birth control (i.e., oral contraceptives).		Sharing a needle to inject drugs with someone who is HIV-positive.	Having anal sex without using a condom.			Having oral sex without using a condom/barrier.			Having vaginal sex without using a condom.			Using a condom/barrier during sex with a regular partner.		Using a condom/barrier during sex with casual partners.				False	No	Yes	No	Yes		Encouragement	Reminders to take medication		Agree	Agree strongly	Agree strongly	Agree strongly	Agree strongly	Agree strongly
82	AHC		True	True	True	False	False	True	True	True	True	True	True	Having sex with someone that you don’t know.	Having sex without using a condom/barrier.	Having multiple sex partners.			Sharing a needle to inject drugs with someone who is HIV-positive.	Having anal sex without using a condom.	Giving blood.	Using a dirty toilet seat.	Having oral sex without using a condom/barrier.	Sharing an eating utensil with someone who is HIV-positive.	Getting bitten by a mosquito that is carrying the virus.	Having vaginal sex without using a condom.			Using a condom/barrier during sex with a regular partner.		Using a condom/barrier during sex with casual partners.				True	No	Yes	Yes	Yes		Encouragement	Reminders to take medication	Rides to appointments	Agree strongly	Agree strongly	Agree strongly	Agree strongly	Agree strongly	Agree strongly
83	AHC	False	True	True	True	True	False	True	True	True	True	True	True	Having sex with someone that you don’t know.	Having sex without using a condom/barrier.	Having multiple sex partners.			Sharing a needle to inject drugs with someone who is HIV-positive.	Having anal sex without using a condom.	Giving blood.		Having oral sex without using a condom/barrier.			Having vaginal sex without using a condom.			Using a condom/barrier during sex with a regular partner.		Using a condom/barrier during sex with casual partners.				False	Not sure	Yes	No	Yes		Encouragement	Reminders to take medication	Rides to appointments	Agree	Agree	Agree	Agree	Agree	Disagree
84	AHC	False	False	True	True	True	False	True	True	True	True	True	True	Having sex with someone that you don’t know.	Having sex without using a condom/barrier.	Having multiple sex partners.	Having sex without using birth control (i.e., oral contraceptives).		Sharing a needle to inject drugs with someone who is HIV-positive.	Having anal sex without using a condom.			Having oral sex without using a condom/barrier.			Having vaginal sex without using a condom.			Using a condom/barrier during sex with a regular partner.		Using a condom/barrier during sex with casual partners.				True	Yes	Yes	Yes	Yes	Money to help pay for medications	Encouragement	Reminders to take medication	Rides to appointments	Agree strongly	Agree strongly	Agree strongly	Agree strongly	Agree strongly	Agree strongly
85	AHC	False	False	True	True	True	True	True	True	False	True	True	False	Having sex with someone that you don’t know.	Having sex without using a condom/barrier.	Having multiple sex partners.			Sharing a needle to inject drugs with someone who is HIV-positive.		Giving blood.					Having vaginal sex without using a condom.			Using a condom/barrier during sex with a regular partner.		Using a condom/barrier during sex with casual partners.		Having oral sex instead of vaginal sex.		True	Not sure	Yes	No	Yes			Reminders to take medication		Disagree	Disagree	Disagree strongly	Agree	Disagree	Disagree strongly
86	AHC	False	False	True	True	True	False	False	True	False	True	True	True	Having sex with someone that you don’t know.	Having sex without using a condom/barrier.	Having multiple sex partners.	Having sex without using birth control (i.e., oral contraceptives).		Sharing a needle to inject drugs with someone who is HIV-positive.	Having anal sex without using a condom.						Having vaginal sex without using a condom.			Using a condom/barrier during sex with a regular partner.		Using a condom/barrier during sex with casual partners.		Having oral sex instead of vaginal sex.		True	No	Yes	No	Yes	Money to help pay for medications	Encouragement	Reminders to take medication	Rides to appointments	Agree strongly	Agree strongly	Agree strongly	Agree strongly	Agree strongly	Agree strongly
87	AHC	False	False	True	False	True	True	False	True	True	True	True	False		Having sex without using a condom/barrier.				Sharing a needle to inject drugs with someone who is HIV-positive.	Having anal sex without using a condom.			Having oral sex without using a condom/barrier.		Getting bitten by a mosquito that is carrying the virus.	Having vaginal sex without using a condom.			Using a condom/barrier during sex with a regular partner.						True	No	Yes	No	Yes		Encouragement	Reminders to take medication		Agree strongly	Agree strongly	Agree strongly	Agree strongly	Agree strongly	Agree strongly
88	AHC	False	False	True	True	True	False	True	True	True	True	True	True	Having sex with someone that you don’t know.	Having sex without using a condom/barrier.	Having multiple sex partners.	Having sex without using birth control (i.e., oral contraceptives).		Sharing a needle to inject drugs with someone who is HIV-positive.	Having anal sex without using a condom.			Having oral sex without using a condom/barrier.			Having vaginal sex without using a condom.			Using a condom/barrier during sex with a regular partner.		Using a condom/barrier during sex with casual partners.				False	Yes	Yes	No	Yes	Money to help pay for medications	Encouragement	Reminders to take medication	Rides to appointments	Disagree strongly	Disagree strongly	Disagree strongly	Disagree strongly	Disagree strongly	Disagree strongly
89	AHC			True	True	True	True	False	False	False	False	True	False	Having sex with someone that you don’t know.	Having sex without using a condom/barrier.	Having multiple sex partners.	Having sex without using birth control (i.e., oral contraceptives).		Sharing a needle to inject drugs with someone who is HIV-positive.	Having anal sex without using a condom.			Having oral sex without using a condom/barrier.	Sharing an eating utensil with someone who is HIV-positive.	Getting bitten by a mosquito that is carrying the virus.	Having vaginal sex without using a condom.			Using a condom/barrier during sex with a regular partner.						True	Not sure	Yes	Yes	Yes	Money to help pay for medications	Encouragement	Reminders to take medication	Rides to appointments	Agree strongly	Agree strongly	Agree strongly	Agree strongly	Agree strongly	Agree strongly
90	AHC	False	False	True	True	True	False	False	True	False	True	False	False		Having sex without using a condom/barrier.		Having sex without using birth control (i.e., oral contraceptives).		Sharing a needle to inject drugs with someone who is HIV-positive.	Having anal sex without using a condom.						Having vaginal sex without using a condom.			Using a condom/barrier during sex with a regular partner.		Using a condom/barrier during sex with casual partners.				False	No	Yes	No	Yes			Reminders to take medication		Agree	Agree	Agree	Agree	Agree	Agree
91	AHC	False	True	True	True	True	False	True	True	False	True	True	False		Having sex without using a condom/barrier.				Sharing a needle to inject drugs with someone who is HIV-positive.	Having anal sex without using a condom.	Giving blood.		Having oral sex without using a condom/barrier.			Having vaginal sex without using a condom.			Using a condom/barrier during sex with a regular partner.		Using a condom/barrier during sex with casual partners.	Having sex without a condom/barrier, but reducing the number of partners.			True	No	Yes	Yes	Yes		Encouragement	Reminders to take medication		Agree strongly	Agree strongly	Agree strongly	Agree strongly	Agree strongly	Agree strongly
92	AHC	False	True	True	True	True	False	True	True	False	True	False	False	Having sex with someone that you don’t know.	Having sex without using a condom/barrier.	Having multiple sex partners.			Sharing a needle to inject drugs with someone who is HIV-positive.	Having anal sex without using a condom.	Giving blood.		Having oral sex without using a condom/barrier.			Having vaginal sex without using a condom.			Using a condom/barrier during sex with a regular partner.	Having anal sex instead of vaginal sex.	Using a condom/barrier during sex with casual partners.				True	No	Yes	No	Yes		Encouragement	Reminders to take medication		Agree strongly	Agree strongly	Agree strongly	Agree	Agree	Agree
93	AHC	False	False	True	True	True	False	False	True	False	True	True	False	Having sex with someone that you don’t know.	Having sex without using a condom/barrier.	Having multiple sex partners.			Sharing a needle to inject drugs with someone who is HIV-positive.	Having anal sex without using a condom.	Giving blood.		Having oral sex without using a condom/barrier.			Having vaginal sex without using a condom.			Using a condom/barrier during sex with a regular partner.		Using a condom/barrier during sex with casual partners.				True	Yes	Yes	Yes	Yes		Encouragement			Agree strongly	Agree strongly	Agree strongly	Agree strongly	Agree	Agree strongly
94	AHC	False	False	True	True	True	False	True	True	False	True	True	False		Having sex without using a condom/barrier.				Sharing a needle to inject drugs with someone who is HIV-positive.		Giving blood.		Having oral sex without using a condom/barrier.			Having vaginal sex without using a condom.			Using a condom/barrier during sex with a regular partner.						False	No	Yes	No	Yes	Money to help pay for medications	Encouragement	Reminders to take medication	Rides to appointments	Agree	Agree	Agree	Agree	Agree	Agree
95	AHC	False	False	True	True	True	False	False	True	False	False	False	False	Having sex with someone that you don’t know.	Having sex without using a condom/barrier.	Having multiple sex partners.			Sharing a needle to inject drugs with someone who is HIV-positive.	Having anal sex without using a condom.	Giving blood.			Sharing an eating utensil with someone who is HIV-positive.		Having vaginal sex without using a condom.			Using a condom/barrier during sex with a regular partner.						True	No	No	No	Yes		Encouragement	Reminders to take medication	Rides to appointments	Agree	Agree	Agree	Agree	Agree	Agree
96	AHC	False	False	True	True	True	True	True	True	True	True	False	False		Having sex without using a condom/barrier.				Sharing a needle to inject drugs with someone who is HIV-positive.	Having anal sex without using a condom.	Giving blood.		Having oral sex without using a condom/barrier.			Having vaginal sex without using a condom.			Using a condom/barrier during sex with a regular partner.						False	No	Yes	Yes	Yes	Money to help pay for medications	Encouragement	Reminders to take medication	Rides to appointments	Agree	Agree	Agree	Agree	Agree	Agree
97	AHC	False	False	True	True	True	False	True	True	True	True	True	True	Having sex with someone that you don’t know.	Having sex without using a condom/barrier.	Having multiple sex partners.			Sharing a needle to inject drugs with someone who is HIV-positive.	Having anal sex without using a condom.			Having oral sex without using a condom/barrier.			Having vaginal sex without using a condom.			Using a condom/barrier during sex with a regular partner.		Using a condom/barrier during sex with casual partners.				True	Yes	Yes	Yes	Yes	Money to help pay for medications	Encouragement	Reminders to take medication	Rides to appointments	Agree strongly	Agree strongly	Agree strongly	Agree strongly	Agree strongly	Agree strongly
98	AHC	False	False	True	True	True	False	True	True	True	True	True	False	Having sex with someone that you don’t know.	Having sex without using a condom/barrier.	Having multiple sex partners.			Sharing a needle to inject drugs with someone who is HIV-positive.	Having anal sex without using a condom.			Having oral sex without using a condom/barrier.			Having vaginal sex without using a condom.			Using a condom/barrier during sex with a regular partner.		Using a condom/barrier during sex with casual partners.				True	Yes	Yes	No	Yes	Money to help pay for medications	Encouragement	Reminders to take medication	Rides to appointments	Agree strongly	Agree	Agree	Agree	Agree	Agree
99	AHC	False	False	True	True	True	False	True	False	True	True	True	True	Having sex with someone that you don’t know.	Having sex without using a condom/barrier.	Having multiple sex partners.			Sharing a needle to inject drugs with someone who is HIV-positive.	Having anal sex without using a condom.			Having oral sex without using a condom/barrier.			Having vaginal sex without using a condom.			Using a condom/barrier during sex with a regular partner.		Using a condom/barrier during sex with casual partners.				True	Yes		No	Yes	Money to help pay for medications	Encouragement	Reminders to take medication	Rides to appointments	Agree strongly	Agree strongly	Agree strongly	Agree strongly	Agree strongly	Agree
100	AHC	False	True	True	True	True	False	True	True	True	True	True	True	Having sex with someone that you don’t know.	Having sex without using a condom/barrier.	Having multiple sex partners.			Sharing a needle to inject drugs with someone who is HIV-positive.	Having anal sex without using a condom.			Having oral sex without using a condom/barrier.			Having vaginal sex without using a condom.			Using a condom/barrier during sex with a regular partner.		Using a condom/barrier during sex with casual partners.				True	Yes	Yes	No	Yes		Encouragement	Reminders to take medication	Rides to appointments	Agree strongly	Agree strongly	Agree strongly	Agree strongly	Agree strongly	Agree strongly
101	AHC	True	True	True	False	True	True	True	True	False	True	True	True		Having sex without using a condom/barrier.				Sharing a needle to inject drugs with someone who is HIV-positive.	Having anal sex without using a condom.		Using a dirty toilet seat.	Having oral sex without using a condom/barrier.	Sharing an eating utensil with someone who is HIV-positive.	Getting bitten by a mosquito that is carrying the virus.	Having vaginal sex without using a condom.	Withdrawing before ejaculation during sex without a condom/barrier.	Not swallowing the discharge during oral sex without a condom/barrier.			Using a condom/barrier during sex with casual partners.	Having sex without a condom/barrier, but reducing the number of partners.			True	No	Yes	No	Yes	Money to help pay for medications	Encouragement	Reminders to take medication	Rides to appointments	Agree strongly	Agree strongly	Agree	Agree	Agree	Agree
102	AHC	False	False	True	True	True	False	False	True	True	True	False	False		Having sex without using a condom/barrier.		Having sex without using birth control (i.e., oral contraceptives).		Sharing a needle to inject drugs with someone who is HIV-positive.	Having anal sex without using a condom.			Having oral sex without using a condom/barrier.	Sharing an eating utensil with someone who is HIV-positive.		Having vaginal sex without using a condom.			Using a condom/barrier during sex with a regular partner.		Using a condom/barrier during sex with casual partners.				False	Yes	Yes	No	Yes	Money to help pay for medications		Reminders to take medication	Rides to appointments	Agree strongly	Agree	Agree strongly	Agree strongly	Agree strongly	Agree strongly
103	AHC	False	False	True	True	True	False	True	True	True	True	True	False	Having sex with someone that you don’t know.	Having sex without using a condom/barrier.	Having multiple sex partners.			Sharing a needle to inject drugs with someone who is HIV-positive.	Having anal sex without using a condom.		Using a dirty toilet seat.	Having oral sex without using a condom/barrier.	Sharing an eating utensil with someone who is HIV-positive.	Getting bitten by a mosquito that is carrying the virus.	Having vaginal sex without using a condom.			Using a condom/barrier during sex with a regular partner.		Using a condom/barrier during sex with casual partners.			Having sex only with women.	True	Yes	Yes	Yes	Yes		Encouragement	Reminders to take medication	Rides to appointments	Agree strongly	Agree strongly	Agree strongly	Agree	Agree strongly	Agree
104	AHC	False	False	True	True	True	False	True	True	False	False	False	False		Having sex without using a condom/barrier.	Having multiple sex partners.			Sharing a needle to inject drugs with someone who is HIV-positive.	Having anal sex without using a condom.	Giving blood.			Sharing an eating utensil with someone who is HIV-positive.		Having vaginal sex without using a condom.		Not swallowing the discharge during oral sex without a condom/barrier.	Using a condom/barrier during sex with a regular partner.		Using a condom/barrier during sex with casual partners.	Having sex without a condom/barrier, but reducing the number of partners.			False	No	Yes	Yes	Yes	Money to help pay for medications			Rides to appointments	Agree	Agree	Agree	Agree	Agree	Agree
105	AHC	False	False	True	True	True	False	True	False	False	True	True	False	Having sex with someone that you don’t know.	Having sex without using a condom/barrier.	Having multiple sex partners.			Sharing a needle to inject drugs with someone who is HIV-positive.	Having anal sex without using a condom.		Using a dirty toilet seat.	Having oral sex without using a condom/barrier.	Sharing an eating utensil with someone who is HIV-positive.		Having vaginal sex without using a condom.			Using a condom/barrier during sex with a regular partner.		Using a condom/barrier during sex with casual partners.				True	No	Yes	No	Yes	Money to help pay for medications	Encouragement	Reminders to take medication	Rides to appointments	Agree strongly	Agree strongly	Agree strongly	Agree strongly	Agree strongly	Agree strongly
106	AHC	False	False	True	True	False	False	False	True	False	True	False	False			Having multiple sex partners.			Sharing a needle to inject drugs with someone who is HIV-positive.	Having anal sex without using a condom.			Having oral sex without using a condom/barrier.	Sharing an eating utensil with someone who is HIV-positive.	Getting bitten by a mosquito that is carrying the virus.	Having vaginal sex without using a condom.			Using a condom/barrier during sex with a regular partner.					Having sex only with women.	False	Yes	Yes	No	Yes		Encouragement	Reminders to take medication		Agree strongly	Agree	Agree	Agree	Agree	Agree
107	AHC																		Sharing a needle to inject drugs with someone who is HIV-positive.							Having vaginal sex without using a condom.					Using a condom/barrier during sex with casual partners.				True	No	Yes	No	Yes			Reminders to take medication		Agree	Agree	Agree	Agree	Agree	Agree
108	AHC	False	False	True	True	True	False	False		False	True	True	True	Having sex with someone that you don’t know.	Having sex without using a condom/barrier.	Having multiple sex partners.	Having sex without using birth control (i.e., oral contraceptives).		Sharing a needle to inject drugs with someone who is HIV-positive.	Having anal sex without using a condom.	Giving blood.		Having oral sex without using a condom/barrier.	Sharing an eating utensil with someone who is HIV-positive.		Having vaginal sex without using a condom.			Using a condom/barrier during sex with a regular partner.		Using a condom/barrier during sex with casual partners.				True	No	Yes	Yes	Yes			Reminders to take medication	Rides to appointments		Agree	Agree strongly	Agree	Agree strongly	Agree
109	AHC	False	False	True	True	False	False	True	True	True	True	False	True	Having sex with someone that you don’t know.	Having sex without using a condom/barrier.	Having multiple sex partners.			Sharing a needle to inject drugs with someone who is HIV-positive.	Having anal sex without using a condom.			Having oral sex without using a condom/barrier.			Having vaginal sex without using a condom.			Using a condom/barrier during sex with a regular partner.		Using a condom/barrier during sex with casual partners.				False	Yes	Yes	No	Yes		Encouragement	Reminders to take medication	Rides to appointments	Agree strongly	Agree strongly	Agree strongly	Agree strongly	Agree	Agree
110	AHC	False	False	True	True	True	False	True	True	True	True	False	False		Having sex without using a condom/barrier.				Sharing a needle to inject drugs with someone who is HIV-positive.	Having anal sex without using a condom.	Giving blood.		Having oral sex without using a condom/barrier.		Getting bitten by a mosquito that is carrying the virus.				Using a condom/barrier during sex with a regular partner.		Using a condom/barrier during sex with casual partners.				True	No	Yes	No	Yes		Encouragement	Reminders to take medication		Agree	Agree	Agree	Agree	Agree	Agree
111	AHC	False	False	True	True	True	False	True	False	False	True	False	False		Having sex without using a condom/barrier.	Having multiple sex partners.			Sharing a needle to inject drugs with someone who is HIV-positive.	Having anal sex without using a condom.	Giving blood.								Using a condom/barrier during sex with a regular partner.						False	No	Yes	Yes	Yes		Encouragement	Reminders to take medication		Agree	Disagree	Agree	Agree	Agree	Agree
112	AHC	False	False	True	True	True	False	False	True	False	True	True	True	Having sex with someone that you don’t know.	Having sex without using a condom/barrier.	Having multiple sex partners.			Sharing a needle to inject drugs with someone who is HIV-positive.	Having anal sex without using a condom.			Having oral sex without using a condom/barrier.	Sharing an eating utensil with someone who is HIV-positive.		Having vaginal sex without using a condom.			Using a condom/barrier during sex with a regular partner.		Using a condom/barrier during sex with casual partners.				True	Yes	Yes	Yes	Yes	Money to help pay for medications		Reminders to take medication	Rides to appointments	Agree	Agree strongly	Agree strongly	Agree strongly	Agree	Agree strongly
113	AHC	True	False	True	False	True	True	False	True	False	True	True	True	Having sex with someone that you don’t know.									Having oral sex without using a condom/barrier.							Having anal sex instead of vaginal sex.					True	Not sure	Yes	Yes	Yes	Money to help pay for medications				Agree strongly	Agree strongly	Agree strongly	Agree strongly	Agree strongly	Agree strongly
114	AHC	False	False	True	True	True	False	False	True	False	True	False	False		Having sex without using a condom/barrier.	Having multiple sex partners.			Sharing a needle to inject drugs with someone who is HIV-positive.	Having anal sex without using a condom.						Having vaginal sex without using a condom.			Using a condom/barrier during sex with a regular partner.		Using a condom/barrier during sex with casual partners.				True	Not sure	Yes	No	Yes	Money to help pay for medications	Encouragement	Reminders to take medication	Rides to appointments	Agree strongly	Agree strongly	Agree strongly	Agree strongly	Agree	Agree
115	AHC	True	False	True	True	True	False	False	True	False	False	True	False		Having sex without using a condom/barrier.				Sharing a needle to inject drugs with someone who is HIV-positive.												Using a condom/barrier during sex with casual partners.				False	No	Yes	No	Yes		Encouragement	Reminders to take medication	Rides to appointments	Agree	Agree	Agree	Agree	Agree	Agree
116	AHC	False	False	True	True	True	False	False	True	True	True	True	False	Having sex with someone that you don’t know.	Having sex without using a condom/barrier.	Having multiple sex partners.			Sharing a needle to inject drugs with someone who is HIV-positive.	Having anal sex without using a condom.			Having oral sex without using a condom/barrier.			Having vaginal sex without using a condom.			Using a condom/barrier during sex with a regular partner.		Using a condom/barrier during sex with casual partners.				True	No	Yes	No	Yes	Money to help pay for medications	Encouragement	Reminders to take medication	Rides to appointments	Agree strongly	Agree strongly	Agree strongly	Agree strongly	Agree strongly	Agree strongly
117	AHC	False	False	True	True	True	False	False	True	False	True	False	False	Having sex with someone that you don’t know.	Having sex without using a condom/barrier.	Having multiple sex partners.	Having sex without using birth control (i.e., oral contraceptives).		Sharing a needle to inject drugs with someone who is HIV-positive.	Having anal sex without using a condom.	Giving blood.		Having oral sex without using a condom/barrier.	Sharing an eating utensil with someone who is HIV-positive.		Having vaginal sex without using a condom.			Using a condom/barrier during sex with a regular partner.		Using a condom/barrier during sex with casual partners.				True	Not sure	Yes	No	Yes			Reminders to take medication	Rides to appointments	Agree strongly	Agree	Agree strongly	Agree strongly	Agree strongly	Agree strongly
118	AHC													Having sex with someone that you don’t know.	Having sex without using a condom/barrier.	Having multiple sex partners.	Having sex without using birth control (i.e., oral contraceptives).		Sharing a needle to inject drugs with someone who is HIV-positive.	Having anal sex without using a condom.			Having oral sex without using a condom/barrier.			Having vaginal sex without using a condom.			Using a condom/barrier during sex with a regular partner.		Using a condom/barrier during sex with casual partners.				False	No	Yes	No	Yes	Money to help pay for medications	Encouragement	Reminders to take medication	Rides to appointments	Agree strongly	Agree strongly	Agree strongly	Agree strongly	Agree strongly	Agree strongly
119	AHC	False	True	True	True	True	False	True	False	True	True	True	False	Having sex with someone that you don’t know.	Having sex without using a condom/barrier.	Having multiple sex partners.			Sharing a needle to inject drugs with someone who is HIV-positive.		Giving blood.		Having oral sex without using a condom/barrier.		Getting bitten by a mosquito that is carrying the virus.				Using a condom/barrier during sex with a regular partner.		Using a condom/barrier during sex with casual partners.				False	No	Yes	Yes	Yes		Encouragement	Reminders to take medication		Agree strongly	Agree strongly	Agree strongly	Agree strongly	Agree	Disagree
120	AHC	False	False	True	True	False	False	True	False	False	True	True	False		Having sex without using a condom/barrier.				Sharing a needle to inject drugs with someone who is HIV-positive.	Having anal sex without using a condom.	Giving blood.		Having oral sex without using a condom/barrier.	Sharing an eating utensil with someone who is HIV-positive.	Getting bitten by a mosquito that is carrying the virus.	Having vaginal sex without using a condom.			Using a condom/barrier during sex with a regular partner.		Using a condom/barrier during sex with casual partners.				True	Yes	Yes	No	Yes		Encouragement	Reminders to take medication		Disagree strongly	Agree strongly	Agree strongly	Agree strongly	Agree strongly	Agree strongly
121	AHC	False	True	True	True	True	False	True	False	True	False	True	False	Having sex with someone that you don’t know.	Having sex without using a condom/barrier.	Having multiple sex partners.			Sharing a needle to inject drugs with someone who is HIV-positive.		Giving blood.		Having oral sex without using a condom/barrier.			Having vaginal sex without using a condom.			Using a condom/barrier during sex with a regular partner.		Using a condom/barrier during sex with casual partners.				False	No	Yes	No	Yes	Money to help pay for medications	Encouragement	Reminders to take medication	Rides to appointments	Agree strongly	Agree strongly	Agree strongly	Agree strongly	Agree strongly	Agree strongly
122	AHC	False	False	True	True	True	False	True	True	False	True	False	False		Having sex without using a condom/barrier.	Having multiple sex partners.			Sharing a needle to inject drugs with someone who is HIV-positive.		Giving blood.				Getting bitten by a mosquito that is carrying the virus.	Having vaginal sex without using a condom.			Using a condom/barrier during sex with a regular partner.		Using a condom/barrier during sex with casual partners.			Having sex only with women.	True	Yes	Yes	No	Yes		Encouragement	Reminders to take medication		Disagree	Agree	Agree	Agree	Agree	Agree
123	AHC	False	False	True	True	False	False	True	False	False	False	True	False	Having sex with someone that you don’t know.	Having sex without using a condom/barrier.	Having multiple sex partners.	Having sex without using birth control (i.e., oral contraceptives).		Sharing a needle to inject drugs with someone who is HIV-positive.	Having anal sex without using a condom.						Having vaginal sex without using a condom.			Using a condom/barrier during sex with a regular partner.		Using a condom/barrier during sex with casual partners.				False	No	Yes	No	Yes		Encouragement	Reminders to take medication	Rides to appointments	Agree strongly	Agree	Agree strongly	Agree	Disagree	Disagree
124	AHC	False	False	True	True	True	False	True	True	True	True	True	True		Having sex without using a condom/barrier.				Sharing a needle to inject drugs with someone who is HIV-positive.													Having sex without a condom/barrier, but reducing the number of partners.			True	Yes	Yes	Yes	Yes		Encouragement	Reminders to take medication	Rides to appointments	Agree	Agree	Agree	Agree	Agree	Agree
125	AHC	False	False	True	True	True	False	True	True	True	True	True	True	Having sex with someone that you don’t know.	Having sex without using a condom/barrier.	Having multiple sex partners.			Sharing a needle to inject drugs with someone who is HIV-positive.	Having anal sex without using a condom.	Giving blood.		Having oral sex without using a condom/barrier.			Having vaginal sex without using a condom.			Using a condom/barrier during sex with a regular partner.		Using a condom/barrier during sex with casual partners.				True	Yes	Yes	Yes	Yes	Money to help pay for medications	Encouragement	Reminders to take medication	Rides to appointments	Agree strongly	Agree strongly	Agree strongly	Agree strongly	Agree strongly	Agree strongly
126	AHC	False	False	True	True	True	False	False	False	True	True	False	False	Having sex with someone that you don’t know.	Having sex without using a condom/barrier.	Having multiple sex partners.	Having sex without using birth control (i.e., oral contraceptives).		Sharing a needle to inject drugs with someone who is HIV-positive.	Having anal sex without using a condom.						Having vaginal sex without using a condom.			Using a condom/barrier during sex with a regular partner.					Having sex only with women.	False	No	No	Yes	No					Agree strongly	Agree strongly	Agree strongly	Agree strongly	Agree strongly	Disagree
127	AHC	False	True	True	True	True	False	False	True	False	True	True	False			Having multiple sex partners.			Sharing a needle to inject drugs with someone who is HIV-positive.	Having anal sex without using a condom.	Giving blood.		Having oral sex without using a condom/barrier.		Getting bitten by a mosquito that is carrying the virus.	Having vaginal sex without using a condom.					Using a condom/barrier during sex with casual partners.				True	Yes	Yes	Yes	Yes		Encouragement	Reminders to take medication	Rides to appointments	Agree	Agree	Agree	Agree		Agree
128	AHC	False	False	True	True	True	False	False	True	True	True	True	False		Having sex without using a condom/barrier.		Having sex without using birth control (i.e., oral contraceptives).			Having anal sex without using a condom.						Having vaginal sex without using a condom.					Using a condom/barrier during sex with casual partners.				True	No	Yes	No	Yes		Encouragement	Reminders to take medication	Rides to appointments	Agree strongly	Agree	Agree	Agree strongly	Agree strongly	Agree strongly
129	AHC	False	True	True	True	True	False	True	False	True	True	True	True	Having sex with someone that you don’t know.	Having sex without using a condom/barrier.	Having multiple sex partners.	Having sex without using birth control (i.e., oral contraceptives).		Sharing a needle to inject drugs with someone who is HIV-positive.	Having anal sex without using a condom.	Giving blood.				Getting bitten by a mosquito that is carrying the virus.	Having vaginal sex without using a condom.			Using a condom/barrier during sex with a regular partner.		Using a condom/barrier during sex with casual partners.				True	Yes	Yes	Yes	Yes	Money to help pay for medications	Encouragement	Reminders to take medication	Rides to appointments	Agree strongly	Agree strongly	Agree strongly	Agree strongly	Agree strongly	Agree strongly
130	AHC	False	False	True	False	True	True	False	True	False	True	True	False		Having sex without using a condom/barrier.				Sharing a needle to inject drugs with someone who is HIV-positive.	Having anal sex without using a condom.	Giving blood.		Having oral sex without using a condom/barrier.	Sharing an eating utensil with someone who is HIV-positive.		Having vaginal sex without using a condom.				Having anal sex instead of vaginal sex.					True	No	Yes	No	Yes				Rides to appointments	Agree strongly	Agree strongly	Agree strongly	Agree strongly	Agree strongly	Agree
131	AHC	False	False	True	True	True	True	False	True	False	True	False	False	Having sex with someone that you don’t know.	Having sex without using a condom/barrier.	Having multiple sex partners.			Sharing a needle to inject drugs with someone who is HIV-positive.	Having anal sex without using a condom.			Having oral sex without using a condom/barrier.			Having vaginal sex without using a condom.			Using a condom/barrier during sex with a regular partner.		Using a condom/barrier during sex with casual partners.				False	No	Yes	No	Yes			Reminders to take medication	Rides to appointments	Agree strongly	Agree strongly	Agree strongly	Agree strongly	Agree strongly	Agree strongly
132	AHC	False	False	True	True	True	True	False	False	False	False	True	False	Having sex with someone that you don’t know.	Having sex without using a condom/barrier.	Having multiple sex partners.	Having sex without using birth control (i.e., oral contraceptives).		Sharing a needle to inject drugs with someone who is HIV-positive.	Having anal sex without using a condom.					Getting bitten by a mosquito that is carrying the virus.				Using a condom/barrier during sex with a regular partner.		Using a condom/barrier during sex with casual partners.				False	No	Yes	No	Yes	Money to help pay for medications	Encouragement	Reminders to take medication	Rides to appointments	Agree strongly	Agree strongly	Agree strongly	Agree strongly	Agree strongly	Agree strongly
133	AHC	False	False	False	True	True	False	False	True	True	True	True	True		Having sex without using a condom/barrier.	Having multiple sex partners.	Having sex without using birth control (i.e., oral contraceptives).		Sharing a needle to inject drugs with someone who is HIV-positive.	Having anal sex without using a condom.	Giving blood.		Having oral sex without using a condom/barrier.			Having vaginal sex without using a condom.			Using a condom/barrier during sex with a regular partner.		Using a condom/barrier during sex with casual partners.				False	No	Yes	Yes	Yes	Money to help pay for medications	Encouragement	Reminders to take medication	Rides to appointments	Agree strongly	Agree	Agree strongly	Agree	Agree	Agree
134	AHC	False	True	True	True	False	True	True	False	False	True	False	False	Having sex with someone that you don’t know.	Having sex without using a condom/barrier.	Having multiple sex partners.			Sharing a needle to inject drugs with someone who is HIV-positive.	Having anal sex without using a condom.						Having vaginal sex without using a condom.					Using a condom/barrier during sex with casual partners.	Having sex without a condom/barrier, but reducing the number of partners.			False	No	Yes	Yes	Yes	Money to help pay for medications	Encouragement	Reminders to take medication	Rides to appointments	Agree strongly	Agree strongly	Agree strongly	Agree strongly	Agree strongly	Agree strongly
135	AHC	False	False	True	True	True	False	True	True	False	True	True	False	Having sex with someone that you don’t know.	Having sex without using a condom/barrier.	Having multiple sex partners.	Having sex without using birth control (i.e., oral contraceptives).		Sharing a needle to inject drugs with someone who is HIV-positive.				Having oral sex without using a condom/barrier.						Using a condom/barrier during sex with a regular partner.		Using a condom/barrier during sex with casual partners.				False	No	Yes	Yes	Yes	Money to help pay for medications	Encouragement	Reminders to take medication	Rides to appointments	Agree strongly	Agree	Agree	Agree	Agree	Disagree
136	AHC	False	False	True	True	True	False	True	True	False	True	True	False	Having sex with someone that you don’t know.	Having sex without using a condom/barrier.	Having multiple sex partners.	Having sex without using birth control (i.e., oral contraceptives).		Sharing a needle to inject drugs with someone who is HIV-positive.	Having anal sex without using a condom.			Having oral sex without using a condom/barrier.			Having vaginal sex without using a condom.			Using a condom/barrier during sex with a regular partner.		Using a condom/barrier during sex with casual partners.				False	No	Yes	No	Yes	Money to help pay for medications	Encouragement	Reminders to take medication	Rides to appointments	Agree strongly	Agree strongly	Agree strongly	Agree strongly	Agree strongly	Agree strongly
137	AHC	False	False	True	True	True	False	True	False	False	True	True	False	Having sex with someone that you don’t know.	Having sex without using a condom/barrier.	Having multiple sex partners.	Having sex without using birth control (i.e., oral contraceptives).		Sharing a needle to inject drugs with someone who is HIV-positive.	Having anal sex without using a condom.	Giving blood.		Having oral sex without using a condom/barrier.	Sharing an eating utensil with someone who is HIV-positive.		Having vaginal sex without using a condom.			Using a condom/barrier during sex with a regular partner.		Using a condom/barrier during sex with casual partners.				True	No	Yes	Yes	Yes	Money to help pay for medications	Encouragement	Reminders to take medication	Rides to appointments	Agree strongly	Agree strongly	Agree strongly	Agree strongly	Agree strongly	Agree strongly
138	AHC	False	False	True	True	True	False	True	True	True	True	True	True	Having sex with someone that you don’t know.	Having sex without using a condom/barrier.	Having multiple sex partners.			Sharing a needle to inject drugs with someone who is HIV-positive.	Having anal sex without using a condom.			Having oral sex without using a condom/barrier.			Having vaginal sex without using a condom.			Using a condom/barrier during sex with a regular partner.		Using a condom/barrier during sex with casual partners.				False	No	Yes	No	Yes		Encouragement	Reminders to take medication	Rides to appointments	Agree	Agree	Agree strongly	Agree	Agree strongly	Agree
139	AHC	False	False	True	False	False	False	False	True	False	False	False	False	Having sex with someone that you don’t know.	Having sex without using a condom/barrier.	Having multiple sex partners.			Sharing a needle to inject drugs with someone who is HIV-positive.	Having anal sex without using a condom.			Having oral sex without using a condom/barrier.		Getting bitten by a mosquito that is carrying the virus.	Having vaginal sex without using a condom.		Not swallowing the discharge during oral sex without a condom/barrier.	Using a condom/barrier during sex with a regular partner.		Using a condom/barrier during sex with casual partners.				True	Yes	Yes	Yes	Yes		Encouragement	Reminders to take medication	Rides to appointments	Agree strongly	Agree strongly	Agree strongly	Agree strongly	Agree strongly	Agree strongly
140	AHC	False	False	True	False	True	False	True	True	True	True	True	True	Having sex with someone that you don’t know.	Having sex without using a condom/barrier.	Having multiple sex partners.	Having sex without using birth control (i.e., oral contraceptives).		Sharing a needle to inject drugs with someone who is HIV-positive.	Having anal sex without using a condom.			Having oral sex without using a condom/barrier.		Getting bitten by a mosquito that is carrying the virus.	Having vaginal sex without using a condom.			Using a condom/barrier during sex with a regular partner.		Using a condom/barrier during sex with casual partners.				True	Yes	Yes	Yes	Yes	Money to help pay for medications	Encouragement	Reminders to take medication	Rides to appointments	Agree strongly	Agree strongly	Agree strongly	Agree strongly	Agree strongly	Agree strongly
141	AHC	False	False	True	True	True	False	True	False	True	True	False	True	Having sex with someone that you don’t know.	Having sex without using a condom/barrier.	Having multiple sex partners.	Having sex without using birth control (i.e., oral contraceptives).		Sharing a needle to inject drugs with someone who is HIV-positive.	Having anal sex without using a condom.			Having oral sex without using a condom/barrier.		Getting bitten by a mosquito that is carrying the virus.	Having vaginal sex without using a condom.			Using a condom/barrier during sex with a regular partner.		Using a condom/barrier during sex with casual partners.				False	No	Yes	No	Yes	Money to help pay for medications	Encouragement	Reminders to take medication	Rides to appointments	Agree strongly	Agree strongly	Agree strongly	Agree strongly	Agree strongly	Agree strongly
142	AHC	False	False	True	True	True	False	True	False	False	True	False	False			Having multiple sex partners.			Sharing a needle to inject drugs with someone who is HIV-positive.											Having anal sex instead of vaginal sex.					True	Not sure	Yes	Yes	Yes		Encouragement			Agree strongly	Agree	Agree	Agree	Agree	Agree
143	AHC	False	False	True	True	False	True	False	False	False	True	False	True	Having sex with someone that you don’t know.	Having sex without using a condom/barrier.	Having multiple sex partners.			Sharing a needle to inject drugs with someone who is HIV-positive.		Giving blood.					Having vaginal sex without using a condom.					Using a condom/barrier during sex with casual partners.				True	No	Yes	No	Yes	Money to help pay for medications	Encouragement	Reminders to take medication	Rides to appointments	Agree	Agree	Agree	Agree	Agree	Agree
144	AHC	False	False		True	True	False	True	False	False	False	False	False	Having sex with someone that you don’t know.	Having sex without using a condom/barrier.	Having multiple sex partners.			Sharing a needle to inject drugs with someone who is HIV-positive.	Having anal sex without using a condom.					Getting bitten by a mosquito that is carrying the virus.	Having vaginal sex without using a condom.		Not swallowing the discharge during oral sex without a condom/barrier.	Using a condom/barrier during sex with a regular partner.		Using a condom/barrier during sex with casual partners.				False	No	Yes	No	Yes	Money to help pay for medications	Encouragement	Reminders to take medication	Rides to appointments	Agree	Agree	Agree	Agree	Agree	Agree
145	AHC	False	False	True	True	True	False	False	True	False	True	True	False		Having sex without using a condom/barrier.		Having sex without using birth control (i.e., oral contraceptives).		Sharing a needle to inject drugs with someone who is HIV-positive.						Getting bitten by a mosquito that is carrying the virus.				Using a condom/barrier during sex with a regular partner.		Using a condom/barrier during sex with casual partners.				False	No	Yes	Yes	Yes		Encouragement	Reminders to take medication	Rides to appointments	Agree strongly	Agree strongly	Agree strongly	Agree strongly	Agree strongly	Agree strongly
146	AHC	True	True	True	True	True	False	False	True	False	True	False	False		Having sex without using a condom/barrier.				Sharing a needle to inject drugs with someone who is HIV-positive.	Having anal sex without using a condom.			Having oral sex without using a condom/barrier.			Having vaginal sex without using a condom.			Using a condom/barrier during sex with a regular partner.		Using a condom/barrier during sex with casual partners.				True	Yes	No	Yes	Yes		Encouragement	Reminders to take medication	Rides to appointments	Agree strongly	Agree strongly	Agree strongly	Agree strongly	Agree strongly	Agree strongly
147	AHC	False	True	True	True	True	False	False					False			Having multiple sex partners.	Having sex without using birth control (i.e., oral contraceptives).		Sharing a needle to inject drugs with someone who is HIV-positive.		Giving blood.		Having oral sex without using a condom/barrier.	Sharing an eating utensil with someone who is HIV-positive.		Having vaginal sex without using a condom.	Withdrawing before ejaculation during sex without a condom/barrier.	Not swallowing the discharge during oral sex without a condom/barrier.	Using a condom/barrier during sex with a regular partner.				Having oral sex instead of vaginal sex.		True	No	Yes	Yes	Yes			Reminders to take medication		Agree strongly	Agree strongly	Agree strongly	Agree	Agree	Agree strongly
148	AHC		True	True	False	False	True	True	False	True	True	True	True	Having sex with someone that you don’t know.	Having sex without using a condom/barrier.	Having multiple sex partners.			Sharing a needle to inject drugs with someone who is HIV-positive.		Giving blood.			Sharing an eating utensil with someone who is HIV-positive.	Getting bitten by a mosquito that is carrying the virus.	Having vaginal sex without using a condom.	Withdrawing before ejaculation during sex without a condom/barrier.		Using a condom/barrier during sex with a regular partner.		Using a condom/barrier during sex with casual partners.			Having sex only with women.	True	No	Yes	Yes	Yes				Rides to appointments	Disagree	Agree strongly	Agree strongly	Agree	Agree strongly	Agree strongly
149	AHC	True	False	True	False	False	True	True	True	True	True	True	False	Having sex with someone that you don’t know.							Giving blood.									Having anal sex instead of vaginal sex.					False	Not sure	No	No	No	Money to help pay for medications				Agree	Disagree strongly	Agree	Disagree	Disagree	Disagree
150	AHC	False	False	True	True	True	False	True	True	False	True	True	False	Having sex with someone that you don’t know.	Having sex without using a condom/barrier.	Having multiple sex partners.	Having sex without using birth control (i.e., oral contraceptives).		Sharing a needle to inject drugs with someone who is HIV-positive.	Having anal sex without using a condom.			Having oral sex without using a condom/barrier.		Getting bitten by a mosquito that is carrying the virus.	Having vaginal sex without using a condom.			Using a condom/barrier during sex with a regular partner.		Using a condom/barrier during sex with casual partners.				True	Yes	Yes	Yes	Yes	Money to help pay for medications	Encouragement	Reminders to take medication	Rides to appointments	Agree strongly	Agree strongly	Agree strongly	Agree strongly	Agree strongly	Agree strongly
151	AHC	False	False	True	True	True	False	True	True	True	True	True	True	Having sex with someone that you don’t know.	Having sex without using a condom/barrier.	Having multiple sex partners.			Sharing a needle to inject drugs with someone who is HIV-positive.	Having anal sex without using a condom.						Having vaginal sex without using a condom.			Using a condom/barrier during sex with a regular partner.		Using a condom/barrier during sex with casual partners.				True	Yes	Yes	Yes	Yes		Encouragement	Reminders to take medication		Agree strongly	Agree strongly	Agree strongly	Agree strongly	Agree strongly	Agree strongly
152	AHC	False	False	True	True	True	False	False	False	True	True	False	False	Having sex with someone that you don’t know.	Having sex without using a condom/barrier.	Having multiple sex partners.	Having sex without using birth control (i.e., oral contraceptives).		Sharing a needle to inject drugs with someone who is HIV-positive.	Having anal sex without using a condom.						Having vaginal sex without using a condom.			Using a condom/barrier during sex with a regular partner.		Using a condom/barrier during sex with casual partners.		Having oral sex instead of vaginal sex.		True	No	Yes	No	Yes	Money to help pay for medications		Reminders to take medication		Disagree strongly	Agree	Agree	Agree	Agree	Agree
153	AHC	False	False	True	True	True	False	True	True	True	True	True	True	Having sex with someone that you don’t know.	Having sex without using a condom/barrier.	Having multiple sex partners.	Having sex without using birth control (i.e., oral contraceptives).		Sharing a needle to inject drugs with someone who is HIV-positive.	Having anal sex without using a condom.	Giving blood.		Having oral sex without using a condom/barrier.	Sharing an eating utensil with someone who is HIV-positive.		Having vaginal sex without using a condom.			Using a condom/barrier during sex with a regular partner.		Using a condom/barrier during sex with casual partners.				True	Yes	Yes	Yes	Yes	Money to help pay for medications	Encouragement	Reminders to take medication	Rides to appointments	Agree strongly	Agree strongly	Agree strongly	Agree strongly	Agree strongly	Agree strongly
154	AHC	False	False	True	False	True	False	True	True		True	True	True	Having sex with someone that you don’t know.	Having sex without using a condom/barrier.	Having multiple sex partners.	Having sex without using birth control (i.e., oral contraceptives).		Sharing a needle to inject drugs with someone who is HIV-positive.				Having oral sex without using a condom/barrier.			Having vaginal sex without using a condom.			Using a condom/barrier during sex with a regular partner.		Using a condom/barrier during sex with casual partners.				True	Yes	Yes	Yes	Yes		Encouragement	Reminders to take medication		Agree strongly	Agree strongly	Agree strongly	Agree strongly	Agree	Agree strongly
155	AHC	False	True	True	True	True	False	True	True	False	True	True	False	Having sex with someone that you don’t know.	Having sex without using a condom/barrier.	Having multiple sex partners.	Having sex without using birth control (i.e., oral contraceptives).		Sharing a needle to inject drugs with someone who is HIV-positive.	Having anal sex without using a condom.	Giving blood.	Using a dirty toilet seat.	Having oral sex without using a condom/barrier.	Sharing an eating utensil with someone who is HIV-positive.	Getting bitten by a mosquito that is carrying the virus.	Having vaginal sex without using a condom.			Using a condom/barrier during sex with a regular partner.		Using a condom/barrier during sex with casual partners.				True	No	Yes	Yes	Yes		Encouragement			Agree strongly	Agree strongly	Agree strongly	Agree	Agree	Agree strongly
156	AHC	False	False	True	True	True	False	False	True	True	True	True	True	Having sex with someone that you don’t know.	Having sex without using a condom/barrier.	Having multiple sex partners.			Sharing a needle to inject drugs with someone who is HIV-positive.	Having anal sex without using a condom.			Having oral sex without using a condom/barrier.			Having vaginal sex without using a condom.			Using a condom/barrier during sex with a regular partner.		Using a condom/barrier during sex with casual partners.				True	Yes	Yes	No	Yes	Money to help pay for medications	Encouragement	Reminders to take medication	Rides to appointments	Agree	Agree	Agree	Agree strongly	Agree strongly	Agree
157	AHC	False	True	True	False	True	True	False	True	True	False	False	False	Having sex with someone that you don’t know.	Having sex without using a condom/barrier.	Having multiple sex partners.	Having sex without using birth control (i.e., oral contraceptives).		Sharing a needle to inject drugs with someone who is HIV-positive.	Having anal sex without using a condom.			Having oral sex without using a condom/barrier.			Having vaginal sex without using a condom.			Using a condom/barrier during sex with a regular partner.		Using a condom/barrier during sex with casual partners.				False	No	Yes	Yes	Yes	Money to help pay for medications	Encouragement	Reminders to take medication	Rides to appointments	Agree	Agree	Agree	Agree	Agree	Disagree
158	AHC	False	False	True	True	True	False	True	False	True	False	False	False	Having sex with someone that you don’t know.	Having sex without using a condom/barrier.	Having multiple sex partners.			Sharing a needle to inject drugs with someone who is HIV-positive.	Having anal sex without using a condom.			Having oral sex without using a condom/barrier.			Having vaginal sex without using a condom.			Using a condom/barrier during sex with a regular partner.		Using a condom/barrier during sex with casual partners.				False	No	Yes	No	Yes	Money to help pay for medications	Encouragement	Reminders to take medication	Rides to appointments	Agree	Agree	Agree strongly	Agree	Agree	Agree
159	AHC	False	False	True	False	True	False	True	True	True	True	True	True	Having sex with someone that you don’t know.	Having sex without using a condom/barrier.	Having multiple sex partners.			Sharing a needle to inject drugs with someone who is HIV-positive.	Having anal sex without using a condom.	Giving blood.		Having oral sex without using a condom/barrier.		Getting bitten by a mosquito that is carrying the virus.	Having vaginal sex without using a condom.			Using a condom/barrier during sex with a regular partner.		Using a condom/barrier during sex with casual partners.				True	Yes	Yes	Yes	Yes	Money to help pay for medications	Encouragement	Reminders to take medication	Rides to appointments	Agree strongly	Agree strongly	Agree strongly	Agree strongly	Agree strongly	Agree strongly
160	AHC														Having sex without using a condom/barrier.	Having multiple sex partners.			Sharing a needle to inject drugs with someone who is HIV-positive.	Having anal sex without using a condom.				Sharing an eating utensil with someone who is HIV-positive.		Having vaginal sex without using a condom.			Using a condom/barrier during sex with a regular partner.	Having anal sex instead of vaginal sex.	Using a condom/barrier during sex with casual partners.				False	No	Yes	No	Yes	Money to help pay for medications		Reminders to take medication
161	AHC	True	False	True	True	True	True	False	True	False	True	False	False	Having sex with someone that you don’t know.	Having sex without using a condom/barrier.	Having multiple sex partners.			Sharing a needle to inject drugs with someone who is HIV-positive.	Having anal sex without using a condom.			Having oral sex without using a condom/barrier.			Having vaginal sex without using a condom.			Using a condom/barrier during sex with a regular partner.		Using a condom/barrier during sex with casual partners.				True	No	Yes	No	Yes	Money to help pay for medications	Encouragement	Reminders to take medication	Rides to appointments	Agree strongly	Agree strongly	Agree strongly	Agree strongly	Disagree	Agree
162	AHC	False	False	True	True	True	False	True	False	True	True	False	False		Having sex without using a condom/barrier.				Sharing a needle to inject drugs with someone who is HIV-positive.	Having anal sex without using a condom.			Having oral sex without using a condom/barrier.			Having vaginal sex without using a condom.			Using a condom/barrier during sex with a regular partner.		Using a condom/barrier during sex with casual partners.				True	Yes	Yes	Yes	Yes	Money to help pay for medications	Encouragement	Reminders to take medication	Rides to appointments	Agree	Disagree	Agree	Agree	Agree	Agree
163	AHC	False	False	True	True	True	False	True	False	True	True	True	True	Having sex with someone that you don’t know.	Having sex without using a condom/barrier.	Having multiple sex partners.			Sharing a needle to inject drugs with someone who is HIV-positive.	Having anal sex without using a condom.			Having oral sex without using a condom/barrier.			Having vaginal sex without using a condom.					Using a condom/barrier during sex with casual partners.				False	No	Yes	No	Yes		Encouragement	Reminders to take medication	Rides to appointments	Agree	Agree strongly	Agree strongly	Agree	Agree	Agree
164	AHC	False	False	True	True	True	False	False	False	True	True	True	False		Having sex without using a condom/barrier.				Sharing a needle to inject drugs with someone who is HIV-positive.	Having anal sex without using a condom.			Having oral sex without using a condom/barrier.		Getting bitten by a mosquito that is carrying the virus.	Having vaginal sex without using a condom.					Using a condom/barrier during sex with casual partners.				True	No	Yes	No	Yes			Reminders to take medication		Agree	Agree	Agree	Agree	Agree	Agree
165	AHC	False	False	True	True	False	True	False	False	True	True	False	False		Having sex without using a condom/barrier.	Having multiple sex partners.	Having sex without using birth control (i.e., oral contraceptives).		Sharing a needle to inject drugs with someone who is HIV-positive.	Having anal sex without using a condom.			Having oral sex without using a condom/barrier.			Having vaginal sex without using a condom.			Using a condom/barrier during sex with a regular partner.		Using a condom/barrier during sex with casual partners.	Having sex without a condom/barrier, but reducing the number of partners.			False	No	Yes	No	Yes			Reminders to take medication		Agree	Agree	Agree	Agree	Agree	Agree
166	AHC	False	False	True	True	True	False	False	False	False	False	True	False	Having sex with someone that you don’t know.	Having sex without using a condom/barrier.	Having multiple sex partners.			Sharing a needle to inject drugs with someone who is HIV-positive.	Having anal sex without using a condom.	Giving blood.		Having oral sex without using a condom/barrier.			Having vaginal sex without using a condom.					Using a condom/barrier during sex with casual partners.				False	No	No	No	Yes		Encouragement	Reminders to take medication		Agree strongly	Agree strongly	Agree strongly	Agree strongly	Agree strongly	Agree strongly
167	AHC	False	False	True	True	True	False	True	True	True	True	True	True	Having sex with someone that you don’t know.	Having sex without using a condom/barrier.	Having multiple sex partners.	Having sex without using birth control (i.e., oral contraceptives).		Sharing a needle to inject drugs with someone who is HIV-positive.	Having anal sex without using a condom.			Having oral sex without using a condom/barrier.			Having vaginal sex without using a condom.			Using a condom/barrier during sex with a regular partner.		Using a condom/barrier during sex with casual partners.				True	No	Yes	No	Yes	Money to help pay for medications	Encouragement	Reminders to take medication	Rides to appointments	Agree strongly	Agree strongly	Agree	Disagree	Agree	Disagree
168	AHC	False	False	True	True	False	False	True	False	True	True	False	False		Having sex without using a condom/barrier.	Having multiple sex partners.	Having sex without using birth control (i.e., oral contraceptives).		Sharing a needle to inject drugs with someone who is HIV-positive.	Having anal sex without using a condom.			Having oral sex without using a condom/barrier.			Having vaginal sex without using a condom.			Using a condom/barrier during sex with a regular partner.		Using a condom/barrier during sex with casual partners.				True	Yes	Yes	Yes	Yes	Money to help pay for medications	Encouragement	Reminders to take medication	Rides to appointments	Agree strongly	Agree	Agree strongly	Agree	Agree	Agree
169	AHC	False	False	True	True	True	False	False	False	True	True	True	False	Having sex with someone that you don’t know.	Having sex without using a condom/barrier.	Having multiple sex partners.	Having sex without using birth control (i.e., oral contraceptives).		Sharing a needle to inject drugs with someone who is HIV-positive.	Having anal sex without using a condom.			Having oral sex without using a condom/barrier.			Having vaginal sex without using a condom.			Using a condom/barrier during sex with a regular partner.		Using a condom/barrier during sex with casual partners.				True	No	Yes	Yes	Yes	Money to help pay for medications	Encouragement	Reminders to take medication	Rides to appointments	Agree	Agree	Agree	Agree	Agree	Agree
170	AHC	False	False	True	True	False	False	True	True	True	True	True	True	Having sex with someone that you don’t know.	Having sex without using a condom/barrier.	Having multiple sex partners.			Sharing a needle to inject drugs with someone who is HIV-positive.	Having anal sex without using a condom.						Having vaginal sex without using a condom.			Using a condom/barrier during sex with a regular partner.		Using a condom/barrier during sex with casual partners.				True	Yes	Yes	Yes	Yes	Money to help pay for medications	Encouragement	Reminders to take medication	Rides to appointments	Disagree	Agree strongly	Agree strongly	Agree	Agree strongly	Agree
171	AHC	False	False	True	False	True	False	False	True	True	True	False	False	Having sex with someone that you don’t know.	Having sex without using a condom/barrier.	Having multiple sex partners.			Sharing a needle to inject drugs with someone who is HIV-positive.	Having anal sex without using a condom.	Giving blood.		Having oral sex without using a condom/barrier.			Having vaginal sex without using a condom.			Using a condom/barrier during sex with a regular partner.		Using a condom/barrier during sex with casual partners.				True	No	Yes	No	Yes	Money to help pay for medications	Encouragement	Reminders to take medication	Rides to appointments	Agree strongly	Agree strongly	Agree strongly	Agree strongly	Agree strongly	Agree strongly
172	AHC	False	False	True	True	True	False	True	True	True	True	True	True	Having sex with someone that you don’t know.	Having sex without using a condom/barrier.	Having multiple sex partners.			Sharing a needle to inject drugs with someone who is HIV-positive.	Having anal sex without using a condom.	Giving blood.				Getting bitten by a mosquito that is carrying the virus.	Having vaginal sex without using a condom.			Using a condom/barrier during sex with a regular partner.		Using a condom/barrier during sex with casual partners.				True	Yes	No	Yes	Yes		Encouragement	Reminders to take medication	Rides to appointments	Agree strongly	Agree	Agree	Agree	Agree	Agree
173	AHC	False	False	True	True	True	False	False	False	True	True	True	False	Having sex with someone that you don’t know.	Having sex without using a condom/barrier.	Having multiple sex partners.			Sharing a needle to inject drugs with someone who is HIV-positive.	Having anal sex without using a condom.	Giving blood.					Having vaginal sex without using a condom.			Using a condom/barrier during sex with a regular partner.		Using a condom/barrier during sex with casual partners.				True	No	Yes	Yes	Yes	Money to help pay for medications		Reminders to take medication	Rides to appointments	Agree strongly	Agree	Agree	Agree	Agree	Agree
174	AHC	False	False	True	True	True	False	False	True	True	True	True	True	Having sex with someone that you don’t know.	Having sex without using a condom/barrier.	Having multiple sex partners.	Having sex without using birth control (i.e., oral contraceptives).		Sharing a needle to inject drugs with someone who is HIV-positive.	Having anal sex without using a condom.			Having oral sex without using a condom/barrier.			Having vaginal sex without using a condom.	Withdrawing before ejaculation during sex without a condom/barrier.	Not swallowing the discharge during oral sex without a condom/barrier.	Using a condom/barrier during sex with a regular partner.		Using a condom/barrier during sex with casual partners.	Having sex without a condom/barrier, but reducing the number of partners.			True	Yes	Yes	No	Yes	Money to help pay for medications	Encouragement	Reminders to take medication	Rides to appointments	Agree strongly	Agree	Agree	Agree	Agree	Agree
175	AHC	False	False	True	True	True	True	True	True	False	True	False	False	Having sex with someone that you don’t know.	Having sex without using a condom/barrier.				Sharing a needle to inject drugs with someone who is HIV-positive.	Having anal sex without using a condom.						Having vaginal sex without using a condom.			Using a condom/barrier during sex with a regular partner.		Using a condom/barrier during sex with casual partners.	Having sex without a condom/barrier, but reducing the number of partners.			True	No	Yes	No	Yes	Money to help pay for medications	Encouragement	Reminders to take medication	Rides to appointments	Agree strongly	Agree strongly	Agree strongly	Agree	Agree strongly	Agree
176	AHC	True	False	True	True	True	False	True	True	True	True	True	True		Having sex without using a condom/barrier.				Sharing a needle to inject drugs with someone who is HIV-positive.	Having anal sex without using a condom.	Giving blood.		Having oral sex without using a condom/barrier.			Having vaginal sex without using a condom.			Using a condom/barrier during sex with a regular partner.		Using a condom/barrier during sex with casual partners.				True	Not sure	Yes	No	Yes	Money to help pay for medications	Encouragement	Reminders to take medication	Rides to appointments	Agree strongly	Agree strongly	Agree strongly	Agree strongly	Agree strongly	Agree
177	AHC	False	True	True	True	True	False	False	True	False	True	True	True		Having sex without using a condom/barrier.		Having sex without using birth control (i.e., oral contraceptives).		Sharing a needle to inject drugs with someone who is HIV-positive.	Having anal sex without using a condom.	Giving blood.		Having oral sex without using a condom/barrier.	Sharing an eating utensil with someone who is HIV-positive.		Having vaginal sex without using a condom.					Using a condom/barrier during sex with casual partners.				True	No	No	No	Yes	Money to help pay for medications	Encouragement	Reminders to take medication	Rides to appointments	Agree strongly	Disagree	Agree strongly	Agree strongly	Agree	Agree
178	AHC	False	False	True	True	True	False	True	False	False	True	True	False		Having sex without using a condom/barrier.				Sharing a needle to inject drugs with someone who is HIV-positive.	Having anal sex without using a condom.			Having oral sex without using a condom/barrier.			Having vaginal sex without using a condom.					Using a condom/barrier during sex with casual partners.	Having sex without a condom/barrier, but reducing the number of partners.			False	No	Yes	Yes	Yes	Money to help pay for medications	Encouragement	Reminders to take medication	Rides to appointments	Agree strongly	Agree strongly	Agree	Agree strongly	Agree strongly	Agree strongly
179	AHC	True	False	True	True	True	False	False	True	True	True	False	True		Having sex without using a condom/barrier.				Sharing a needle to inject drugs with someone who is HIV-positive.	Having anal sex without using a condom.			Having oral sex without using a condom/barrier.		Getting bitten by a mosquito that is carrying the virus.	Having vaginal sex without using a condom.			Using a condom/barrier during sex with a regular partner.		Using a condom/barrier during sex with casual partners.				True	No	Yes	Yes	Yes			Reminders to take medication		Agree strongly	Agree strongly	Agree strongly	Agree strongly	Agree strongly	Agree strongly
180	AHC	False	False	True	True	True	False	False	True	False	True	False	False	Having sex with someone that you don’t know.	Having sex without using a condom/barrier.	Having multiple sex partners.	Having sex without using birth control (i.e., oral contraceptives).		Sharing a needle to inject drugs with someone who is HIV-positive.	Having anal sex without using a condom.						Having vaginal sex without using a condom.			Using a condom/barrier during sex with a regular partner.		Using a condom/barrier during sex with casual partners.				False	No	Yes	No	Yes	Money to help pay for medications	Encouragement	Reminders to take medication	Rides to appointments	Agree strongly	Agree	Agree	Agree	Disagree	Agree
181	AHC	False	True	True	False	True	True	True	True	True	True	True	False			Having multiple sex partners.			Sharing a needle to inject drugs with someone who is HIV-positive.														Having oral sex instead of vaginal sex.		True	No	Yes	Yes	Yes			Reminders to take medication		Agree	Agree	Agree	Agree	Agree	Agree
182	AHC	False	False	True	True	True	True	True	False	True	True	False	False	Having sex with someone that you don’t know.	Having sex without using a condom/barrier.	Having multiple sex partners.			Sharing a needle to inject drugs with someone who is HIV-positive.	Having anal sex without using a condom.			Having oral sex without using a condom/barrier.			Having vaginal sex without using a condom.		Not swallowing the discharge during oral sex without a condom/barrier.	Using a condom/barrier during sex with a regular partner.		Using a condom/barrier during sex with casual partners.				False	No	Yes	No	Yes	Money to help pay for medications	Encouragement	Reminders to take medication	Rides to appointments	Agree	Agree	Agree	Agree	Agree	Agree
183	AHC	False	True	True	True	True	False	True	True	False	True	False	True	Having sex with someone that you don’t know.	Having sex without using a condom/barrier.	Having multiple sex partners.	Having sex without using birth control (i.e., oral contraceptives).		Sharing a needle to inject drugs with someone who is HIV-positive.	Having anal sex without using a condom.	Giving blood.					Having vaginal sex without using a condom.			Using a condom/barrier during sex with a regular partner.		Using a condom/barrier during sex with casual partners.				False	No	Yes	Yes	Yes	Money to help pay for medications	Encouragement	Reminders to take medication	Rides to appointments	Agree strongly	Agree	Agree strongly	Agree strongly	Agree	Agree strongly
184	AHC	True	False	True	True	False	False	False	True	False	True	True	True	Having sex with someone that you don’t know.	Having sex without using a condom/barrier.	Having multiple sex partners.			Sharing a needle to inject drugs with someone who is HIV-positive.	Having anal sex without using a condom.		Using a dirty toilet seat.	Having oral sex without using a condom/barrier.	Sharing an eating utensil with someone who is HIV-positive.		Having vaginal sex without using a condom.	Withdrawing before ejaculation during sex without a condom/barrier.	Not swallowing the discharge during oral sex without a condom/barrier.	Using a condom/barrier during sex with a regular partner.		Using a condom/barrier during sex with casual partners.	Having sex without a condom/barrier, but reducing the number of partners.			True	No	Yes	Yes	Yes	Money to help pay for medications	Encouragement	Reminders to take medication	Rides to appointments	Agree strongly	Agree strongly	Agree strongly	Agree strongly	Agree strongly	Agree strongly
185	AHC	False	False	True	True	True	False	True	False	True	True	True	True	Having sex with someone that you don’t know.	Having sex without using a condom/barrier.	Having multiple sex partners.			Sharing a needle to inject drugs with someone who is HIV-positive.	Having anal sex without using a condom.			Having oral sex without using a condom/barrier.	Sharing an eating utensil with someone who is HIV-positive.		Having vaginal sex without using a condom.			Using a condom/barrier during sex with a regular partner.		Using a condom/barrier during sex with casual partners.				True	Yes	Yes	No	Yes		Encouragement	Reminders to take medication	Rides to appointments	Agree	Agree	Agree strongly	Agree	Agree	Agree
186	AHC	False	False	True	True	True	False	True	True	True	True	False	False	Having sex with someone that you don’t know.	Having sex without using a condom/barrier.	Having multiple sex partners.	Having sex without using birth control (i.e., oral contraceptives).		Sharing a needle to inject drugs with someone who is HIV-positive.	Having anal sex without using a condom.	Giving blood.		Having oral sex without using a condom/barrier.			Having vaginal sex without using a condom.		Not swallowing the discharge during oral sex without a condom/barrier.	Using a condom/barrier during sex with a regular partner.		Using a condom/barrier during sex with casual partners.				True	No	Yes	No	Yes	Money to help pay for medications		Reminders to take medication		Agree	Agree	Agree	Agree	Agree	Agree
187	AHC	True	True	False	False	False	True	True	True	True	True	False	True	Having sex with someone that you don’t know.				Hugging someone with AIDS.									Withdrawing before ejaculation during sex without a condom/barrier.								False	No	Yes	Yes	Yes	Money to help pay for medications				Agree	Agree	Agree	Disagree strongly	Disagree strongly	Disagree strongly
188	AHC	False	False	True	True	True	False	True	True	True	True	False	True		Having sex without using a condom/barrier.		Having sex without using birth control (i.e., oral contraceptives).		Sharing a needle to inject drugs with someone who is HIV-positive.	Having anal sex without using a condom.			Having oral sex without using a condom/barrier.			Having vaginal sex without using a condom.			Using a condom/barrier during sex with a regular partner.		Using a condom/barrier during sex with casual partners.				True	Yes	Yes	No	Yes		Encouragement	Reminders to take medication	Rides to appointments	Agree strongly	Agree strongly	Agree strongly	Agree	Agree	Agree
189	AHC	False	False	True	True	True	False	False	True	False	True	True	True		Having sex without using a condom/barrier.				Sharing a needle to inject drugs with someone who is HIV-positive.	Having anal sex without using a condom.			Having oral sex without using a condom/barrier.		Getting bitten by a mosquito that is carrying the virus.	Having vaginal sex without using a condom.			Using a condom/barrier during sex with a regular partner.		Using a condom/barrier during sex with casual partners.				True	Yes	Yes	No	Yes		Encouragement	Reminders to take medication	Rides to appointments	Agree strongly	Agree strongly	Agree strongly	Agree	Agree	Disagree
190	AHC	False	False	True	True	False	False	True	False	False	True	False	False	Having sex with someone that you don’t know.	Having sex without using a condom/barrier.	Having multiple sex partners.	Having sex without using birth control (i.e., oral contraceptives).		Sharing a needle to inject drugs with someone who is HIV-positive.	Having anal sex without using a condom.			Having oral sex without using a condom/barrier.		Getting bitten by a mosquito that is carrying the virus.	Having vaginal sex without using a condom.			Using a condom/barrier during sex with a regular partner.		Using a condom/barrier during sex with casual partners.				True	Yes	Yes	Yes	Yes	Money to help pay for medications	Encouragement	Reminders to take medication	Rides to appointments	Agree	Agree strongly	Agree strongly	Agree strongly	Agree strongly	Agree
191	AHC			True	True	True	False	True	True	True	True	True	True				Having sex without using birth control (i.e., oral contraceptives).		Sharing a needle to inject drugs with someone who is HIV-positive.	Having anal sex without using a condom.	Giving blood.	Using a dirty toilet seat.	Having oral sex without using a condom/barrier.		Getting bitten by a mosquito that is carrying the virus.		Withdrawing before ejaculation during sex without a condom/barrier.		Using a condom/barrier during sex with a regular partner.			Having sex without a condom/barrier, but reducing the number of partners.		Having sex only with women.	False	Not sure	No	No				Reminders to take medication			Agree strongly	Disagree		Disagree	Agree strongly
192	AHC	False	False	True	True	True	True	False	True	True	False	False	False		Having sex without using a condom/barrier.				Sharing a needle to inject drugs with someone who is HIV-positive.	Having anal sex without using a condom.	Giving blood.		Having oral sex without using a condom/barrier.		Getting bitten by a mosquito that is carrying the virus.	Having vaginal sex without using a condom.			Using a condom/barrier during sex with a regular partner.		Using a condom/barrier during sex with casual partners.				True	Yes	Yes	Yes	Yes		Encouragement	Reminders to take medication		Agree strongly	Agree strongly	Agree strongly	Agree strongly	Agree strongly	Agree strongly
193	AHC	False	False	True	True	True	False	True	True	True	True	True	False	Having sex with someone that you don’t know.	Having sex without using a condom/barrier.	Having multiple sex partners.	Having sex without using birth control (i.e., oral contraceptives).		Sharing a needle to inject drugs with someone who is HIV-positive.	Having anal sex without using a condom.	Giving blood.	Using a dirty toilet seat.	Having oral sex without using a condom/barrier.	Sharing an eating utensil with someone who is HIV-positive.	Getting bitten by a mosquito that is carrying the virus.	Having vaginal sex without using a condom.	Withdrawing before ejaculation during sex without a condom/barrier.	Not swallowing the discharge during oral sex without a condom/barrier.	Using a condom/barrier during sex with a regular partner.		Using a condom/barrier during sex with casual partners.	Having sex without a condom/barrier, but reducing the number of partners.			True	No	Yes	No	Yes		Encouragement	Reminders to take medication		Agree strongly	Agree strongly	Agree strongly	Agree strongly	Agree strongly	Agree strongly
194	AHC	False	False	True	False	True	False	True	True	False	True	True	True		Having sex without using a condom/barrier.	Having multiple sex partners.			Sharing a needle to inject drugs with someone who is HIV-positive.	Having anal sex without using a condom.			Having oral sex without using a condom/barrier.		Getting bitten by a mosquito that is carrying the virus.	Having vaginal sex without using a condom.			Using a condom/barrier during sex with a regular partner.		Using a condom/barrier during sex with casual partners.				True	No	Yes	No	Yes	Money to help pay for medications	Encouragement	Reminders to take medication	Rides to appointments	Agree	Agree	Agree	Agree	Agree	Agree
195	AHC	False	False	True	True	True	True	True	False	True	True	False	False	Having sex with someone that you don’t know.	Having sex without using a condom/barrier.	Having multiple sex partners.			Sharing a needle to inject drugs with someone who is HIV-positive.	Having anal sex without using a condom.			Having oral sex without using a condom/barrier.		Getting bitten by a mosquito that is carrying the virus.	Having vaginal sex without using a condom.			Using a condom/barrier during sex with a regular partner.		Using a condom/barrier during sex with casual partners.				True	Yes	Yes	No	Yes	Money to help pay for medications	Encouragement	Reminders to take medication	Rides to appointments	Agree strongly	Agree strongly	Agree strongly	Agree strongly	Agree strongly	Agree strongly
196	AHC	True	True	True	True	True	False	False	True	True	True	True	False		Having sex without using a condom/barrier.				Sharing a needle to inject drugs with someone who is HIV-positive.	Having anal sex without using a condom.			Having oral sex without using a condom/barrier.	Sharing an eating utensil with someone who is HIV-positive.		Having vaginal sex without using a condom.			Using a condom/barrier during sex with a regular partner.		Using a condom/barrier during sex with casual partners.				True	No	Yes	Yes	Yes	Money to help pay for medications	Encouragement	Reminders to take medication	Rides to appointments	Agree strongly	Agree strongly	Agree strongly	Agree	Agree	Agree
197	AHC	False	False	True	True	True	False	True	True	True	True	True	False		Having sex without using a condom/barrier.	Having multiple sex partners.			Sharing a needle to inject drugs with someone who is HIV-positive.	Having anal sex without using a condom.			Having oral sex without using a condom/barrier.			Having vaginal sex without using a condom.			Using a condom/barrier during sex with a regular partner.		Using a condom/barrier during sex with casual partners.				False	Yes	Yes	No	Yes	Money to help pay for medications	Encouragement	Reminders to take medication	Rides to appointments	Agree strongly	Agree strongly	Agree strongly	Agree strongly	Agree strongly	Agree strongly
198	AHC	True	True	True	True	True	True	True	True	True	True	True	False	Having sex with someone that you don’t know.				Hugging someone with AIDS.													Using a condom/barrier during sex with casual partners.				True	Yes	No	No		Money to help pay for medications				Agree	Agree	Agree	Agree	Agree	Agree
199	AHC	False	True	True	False	True	True	True	True	True	True	True	True	Having sex with someone that you don’t know.							Giving blood.						Withdrawing before ejaculation during sex without a condom/barrier.								True	Yes	Yes	Yes	Yes	Money to help pay for medications				Agree strongly	Agree strongly	Agree strongly	Agree strongly	Agree strongly	Agree strongly
200	AHC	False	False	True	True	True	False	True	True	True	True	True	True	Having sex with someone that you don’t know.	Having sex without using a condom/barrier.	Having multiple sex partners.	Having sex without using birth control (i.e., oral contraceptives).		Sharing a needle to inject drugs with someone who is HIV-positive.	Having anal sex without using a condom.			Having oral sex without using a condom/barrier.			Having vaginal sex without using a condom.			Using a condom/barrier during sex with a regular partner.		Using a condom/barrier during sex with casual partners.				True	Yes	Yes	No	Yes	Money to help pay for medications	Encouragement	Reminders to take medication	Rides to appointments	Agree strongly	Agree strongly	Agree strongly	Agree	Agree	Agree
[truncated: 14 more columns]
